# Supplementary material for: Aqua­tricarbon­yl(4-carboxy­pyridine-2-carboxyl­ato-κ2 N,O 2)rhenium(I)
Source: Acta Crystallogr Sect E Struct Rep Online. 2008 Sep 6;64(Pt 10):m1226–7. doi: 10.1107/S160053680802761X (PMC2959348; doi:10.1107/S160053680802761X)
Supplement: Supplementary file 1 [file e-64-m1226-sup1.cif]

##############################################################################
###                                                                        ###
###        Electronic paper (Acta Crystallographica Section E)             ###
###                                                                        ###
##############################################################################
#                                                                            #
# This CIF contains the data in a paper accepted for publication in Acta     #
# Crystallographica Section E. It conforms to the requirements of Notes      #
# for Authors for Section E, and has been peer reviewed under the auspices   #
# of the IUCr Commission on Journals.                                        #
#                                                                            #
# Full details of the Crystallographic Information File format               #
# are given in the paper "The Crystallographic Information File (CIF):       #
# a New Standard Archive File for Crystallography" by S. R. Hall, F. H.      #
# Allen and I. D. Brown [Acta Cryst. (1991), A47, 655-685].                  #
#                                                                            #
# The current version of the core CIF dictionary is obtainable from          #
# ftp://ftp.iucr.org/pub/cif_core.dic. The current version number is 2.4.    #
#                                                                            #
# Software is freely available for graphical display of the structure(s) in  #
# this CIF.  For information consult the CIF home page http://www.iucr.org/  #
# cif/home.html                                                              #
#                                                                            #
# This file may be used for bona fide research purposes within the           #
# scientific community so long as proper attribution is given to the journal # 
# article from which it was obtained.                                        #
#                                                                            #
##############################################################################
                                             
data_global
_audit_creation_method     'WinGX routine CIF_UPDATE'
_audit_conform_dict_name     cif_core.dic
_audit_conform_dict_version     2.3
_journal_date_recd_electronic     2008-07-25
_journal_date_accepted     2008-08-28
_journal_name_full     'Acta Crystallographica, Section E'
_journal_year     2008
_journal_volume     64
_journal_issue     10
_journal_page_first     m1226
_journal_page_last     m1227
_journal_paper_category     QM
_journal_coeditor_code     NG2479
_publ_contact_author_name     'Visser, H.G.'
_publ_contact_author_address
;
Department of Chemistry
University of the Free State
P.O. Box 339
Bloemfontein
9300
South Africa
;
_publ_contact_author_email     visserhg.sci@ufs.ac.za
_publ_contact_author_fax     '+27-51-444-6384'
_publ_contact_author_phone     '+27-51-401-2947'
_publ_section_title
;\
Aquatricarbonyl(4-carboxypyridine-2-carboxylato-\k^2^<i>N</i>,<i>O</i>^2^)\
rhenium(I)
;
loop_
    _publ_author_name
    _publ_author_address
    'Schutte, Marietjie'
;
Department of Chemistry
University of the Free State
PO Box 339
Bloemfontein 9300
South Africa
;
    'Visser, Hendrik G.'
;
Department of Chemistry
University of the Free State
PO Box 339
Bloemfontein 9300
South Africa
;
data_I
_audit_creation_method     'WinGX routine CIF_UPDATE'
_chemical_name_systematic
;
Aquatricarbonyl(4-carboxypyridine-2-carboxylato-
\k^2^<i>N</i>,<i>O</i>^2^)rhenium(I)
;
_chemical_formula_moiety     'C10 H6 N O8 Re'
_chemical_formula_sum     'C10 H6 N O8 Re'
_chemical_formula_iupac     '[Re (C7 H4 N O4) (C O)3 (H2 O)]'
_chemical_formula_weight     454.37
_symmetry_cell_setting     'Triclinic'
_symmetry_space_group_name_H-M     'P -1'
_symmetry_space_group_name_Hall     '-P 1'
loop_
    _symmetry_equiv_pos_as_xyz
    'x, y, z'
    '-x, -y, -z'
_cell_length_a     9.5024(11)
_cell_length_b     12.4254(16)
_cell_length_c     12.4889(16)
_cell_angle_alpha     101.799(4)
_cell_angle_beta     107.943(4)
_cell_angle_gamma     111.346(4)
_cell_volume     1220.4(3)
_cell_formula_units_Z     4
_cell_measurement_reflns_used     7140
_cell_measurement_theta_min     2.745
_cell_measurement_theta_max     28.33
_cell_measurement_temperature     100(2)
_exptl_crystal_description     plate
_exptl_crystal_colour     yellow
_exptl_crystal_size_max     0.27
_exptl_crystal_size_mid     0.17
_exptl_crystal_size_min     0.05
_exptl_crystal_density_diffrn     2.473
_exptl_crystal_density_method     'not measured'
_exptl_crystal_F_000     848.0
_exptl_absorpt_coefficient_mu     9.996
_exptl_absorpt_correction_type     'multi-scan'
_exptl_absorpt_process_details     '(SADABS; Bruker, 2004)'
_exptl_absorpt_correction_T_min     0.140
_exptl_absorpt_correction_T_max     0.605
_diffrn_radiation_type     MoK\a
_diffrn_radiation_wavelength     0.71073
_diffrn_measurement_device_type     'Bruker APEX'
_diffrn_measurement_method     '\f and \w'
_diffrn_detector_area_resol_mean     ?
_diffrn_reflns_number     15096
_diffrn_reflns_av_R_equivalents     0.0369
_diffrn_reflns_theta_min     1.84
_diffrn_reflns_theta_max     28.33
_diffrn_reflns_theta_full     28.33
_diffrn_measured_fraction_theta_max     0.98
_diffrn_measured_fraction_theta_full     0.96
_diffrn_reflns_limit_h_min     -12
_diffrn_reflns_limit_h_max     12
_diffrn_reflns_limit_k_min     -16
_diffrn_reflns_limit_k_max     15
_diffrn_reflns_limit_l_min     -16
_diffrn_reflns_limit_l_max     16
_diffrn_standards_number     0
_diffrn_standards_interval_count     0
_diffrn_standards_interval_time     0
_diffrn_standards_decay_%     0
_reflns_number_total     5048
_reflns_number_gt     4869
_reflns_threshold_expression     I>2\s(I)
_refine_ls_structure_factor_coef     Fsqd
_refine_ls_matrix_type     full
_refine_ls_R_factor_gt     0.0265
_refine_ls_wR_factor_ref     0.065
_refine_ls_goodness_of_fit_ref     1.047
_refine_ls_restrained_S_all     1.046
_refine_ls_number_reflns     5848
_refine_ls_number_parameters     373
_refine_ls_number_restraints     7
_refine_ls_hydrogen_treatment     mixed
_refine_ls_weighting_scheme     calc
_refine_ls_weighting_details
                 'calc w=1/[\s^2^(Fo^2^)+(0.0251P)^2^] where P=(Fo^2^+2Fc^2^)/3'
_refine_ls_shift/su_max     0.015
_refine_diff_density_max     1.208
_refine_diff_density_min     -1.796
_refine_ls_extinction_method     none
loop_
    _atom_type_symbol
    _atom_type_description
    _atom_type_scat_dispersion_real
    _atom_type_scat_dispersion_imag
    _atom_type_scat_source
    C C 0.0033 0.0016 'International Tables Vol C Tables 4.2.6.8 and 6.1.1.4'
    H H 0 0 'International Tables Vol C Tables 4.2.6.8 and 6.1.1.4'
    N N 0.0061 0.0033 'International Tables Vol C Tables 4.2.6.8 and 6.1.1.4'
    O O 0.0106 0.006 'International Tables Vol C Tables 4.2.6.8 and 6.1.1.4'
    Re Re -1.0185 7.231 'International Tables Vol C Tables 4.2.6.8 and 6.1.1.4'
_computing_data_collection     'APEX2 (Bruker, 2005)'
_computing_cell_refinement     'SAINT-Plus (Bruker, 2004)'
_computing_data_reduction     'SAINT-Plus (Bruker, 2004)'
_computing_structure_solution     'SHELXS97 (Sheldrick, 2008)'
_computing_structure_refinement     'SHELXL97 (Sheldrick, 2008)'
_computing_molecular_graphics
               'DIAMOND (Brandenberg & Putz, 2005) and ORTEP-3 (Farrugia, 1999)'
_computing_publication_material     'SHELXL97 (Sheldrick, 2008)'
loop_
    _atom_site_type_symbol
    _atom_site_label
    _atom_site_fract_x
    _atom_site_fract_y
    _atom_site_fract_z
    _atom_site_U_iso_or_equiv
    _atom_site_adp_type
    _atom_site_calc_flag
    _atom_site_refinement_flags
    _atom_site_occupancy
    _atom_site_disorder_assembly
    _atom_site_disorder_group
    N N1 0.3078(4) 0.2654(3) 0.5400(3) 0.0095(8) Uani d . 1 . .
    O O5 0.1030(4) 0.1933(3) 0.3130(2) 0.0113(7) Uani d . 1 . .
    O O6 0.2391(4) 0.1072(3) 0.2433(3) 0.0152(7) Uani d . 1 . .
    C C4 0.2193(6) 0.1635(4) 0.3289(4) 0.0116(9) Uani d . 1 . .
    O O15 0.0841(4) 0.2152(3) -0.1450(3) 0.0112(7) Uani d . 1 . .
    C C5 0.3392(6) 0.1998(4) 0.4572(4) 0.0102(9) Uani d . 1 . .
    O O16 0.0735(4) 0.0827(3) -0.3002(3) 0.0160(7) Uani d . 1 . .
    C C15 0.3019(5) 0.1585(4) -0.1099(4) 0.0097(9) Uani d . 1 . .
    C C14 0.1407(6) 0.1487(4) -0.1934(4) 0.0118(10) Uani d . 1 . .
    C C18 0.5968(5) 0.1949(4) 0.0518(4) 0.0116(9) Uani d . 1 . .
    H H18 0.6981 0.2089 0.1084 0.014 Uiso calc R 1 . .
    C C17 0.5336(6) 0.1168(4) -0.0662(4) 0.0115(9) Uani d . 1 . .
    C C16 0.3816(5) 0.0981(4) -0.1491(4) 0.0106(9) Uani d . 1 . .
    H H16 0.3358 0.0459 -0.2288 0.013 Uiso calc R 1 . .
    C C8 0.5409(6) 0.2756(4) 0.6944(4) 0.0127(10) Uani d . 1 . .
    H H8 0.6081 0.3019 0.7761 0.015 Uiso calc R 1 . .
    C C6 0.4696(6) 0.1716(4) 0.4875(4) 0.0129(10) Uani d . 1 . .
    H H6 0.4884 0.1278 0.4282 0.015 Uiso calc R 1 . .
    C C9 0.4082(5) 0.3013(4) 0.6568(4) 0.0122(10) Uani d . 1 . .
    H H9 0.3874 0.3453 0.7146 0.015 Uiso calc R 1 . .
    C C7 0.5727(5) 0.2098(4) 0.6085(4) 0.0105(9) Uani d . 1 . .
    C C20 0.6310(6) 0.0551(4) -0.0994(4) 0.0131(10) Uani d . 1 . .
    C C19 0.5084(5) 0.2516(4) 0.0845(4) 0.0118(10) Uani d . 1 . .
    H H19 0.5507 0.3031 0.1641 0.014 Uiso calc R 1 . .
    N N2 0.3633(4) 0.2346(3) 0.0051(3) 0.0092(8) Uani d . 1 . .
    O O8 0.7441(4) 0.1233(3) 0.5666(3) 0.0200(8) Uani d . 1 . .
    O O7 0.8100(4) 0.2290(3) 0.7589(3) 0.0190(8) Uani d . 1 . .
    H H7 0.8878 0.2118 0.773 0.029 Uiso calc R 1 . .
    C C10 0.7178(5) 0.1827(4) 0.6423(4) 0.0134(10) Uani d . 1 . .
    O O18 0.7570(4) 0.0669(3) -0.0231(3) 0.0174(8) Uani d . 1 . .
    O O17 0.5674(4) -0.0113(3) -0.2139(3) 0.0176(8) Uani d . 1 . .
    H H17 0.6264 -0.0424 -0.2258 0.026 Uiso calc R 1 . .
    O O11 0.4169(4) 0.4220(3) 0.3181(3) 0.0206(8) Uani d . 1 . .
    O O12 -0.0486(5) 0.3985(3) 0.0753(3) 0.0290(9) Uani d . 1 . .
    C C11 0.3339(6) 0.3833(4) 0.2154(4) 0.0129(10) Uani d . 1 . .
    C C12 0.0473(6) 0.3683(4) 0.0652(4) 0.0165(10) Uani d . 1 . .
    O O2 -0.2361(5) 0.3030(4) 0.3410(3) 0.0296(10) Uani d . 1 . .
    C C2 -0.1119(6) 0.3005(4) 0.3895(4) 0.0178(11) Uani d . 1 . .
    C C3 0.2069(6) 0.4532(5) 0.4629(4) 0.0211(12) Uani d . 1 . .
    O O3 0.2698(5) 0.5484(3) 0.4535(3) 0.0283(9) Uani d . 1 . .
    C C13 0.3283(6) 0.4712(5) 0.0407(4) 0.0162(10) Uani d . 1 . .
    O O13 0.4026(4) 0.5690(3) 0.0395(3) 0.0209(8) Uani d . 1 . .
    O O14 0.0791(4) 0.1290(3) 0.0380(3) 0.0128(7) Uani d D 1 . .
    O O4 -0.0362(4) 0.1106(3) 0.4661(3) 0.0191(8) Uani d D 1 . .
    H H4A -0.070(6) 0.046(3) 0.408(3) 0.029 Uiso d D 1 . .
    H H4B -0.092(6) 0.097(4) 0.508(4) 0.029 Uiso d D 1 . .
    H H14B 0.123(5) 0.112(5) 0.098(3) 0.029 Uiso d D 1 . .
    H H14A -0.025(2) 0.093(4) 0.010(4) 0.029 Uiso d D 1 . .
    Re Re2 0.20999(2) 0.315032(16) 0.046124(15) 0.00973(6) Uani d . 1 . .
    Re Re1 0.09158(2) 0.296297(16) 0.468442(15) 0.01020(6) Uani d . 1 . .
    C C1 0.1002(6) 0.3789(5) 0.6194(4) 0.0165(10) Uani d . 1 . .
    O O1 0.1138(5) 0.4303(3) 0.7126(3) 0.0272(9) Uani d . 1 . .
loop_
    _atom_site_aniso_label
    _atom_site_aniso_U_11
    _atom_site_aniso_U_22
    _atom_site_aniso_U_33
    _atom_site_aniso_U_12
    _atom_site_aniso_U_13
    _atom_site_aniso_U_23
    N1 0.0096(18) 0.013(2) 0.0088(18) 0.0082(16) 0.0031(15) 0.0057(16)
    O5 0.0128(16) 0.0157(18) 0.0070(15) 0.0087(14) 0.0052(13) 0.0014(13)
    O6 0.0183(17) 0.0185(19) 0.0109(16) 0.0125(15) 0.0057(14) 0.0022(14)
    C4 0.016(2) 0.013(2) 0.013(2) 0.010(2) 0.0097(19) 0.0047(19)
    O15 0.0142(16) 0.0144(17) 0.0063(14) 0.0101(14) 0.0035(13) 0.0007(13)
    C5 0.012(2) 0.008(2) 0.006(2) 0.0038(18) 0.0014(17) -0.0007(17)
    O16 0.0185(18) 0.0204(19) 0.0076(15) 0.0131(15) 0.0024(13) -0.0010(14)
    C15 0.012(2) 0.008(2) 0.009(2) 0.0047(18) 0.0040(18) 0.0034(18)
    C14 0.012(2) 0.016(3) 0.010(2) 0.008(2) 0.0044(18) 0.0060(19)
    C18 0.006(2) 0.017(3) 0.009(2) 0.0058(19) 0.0008(17) 0.0032(19)
    C17 0.015(2) 0.011(2) 0.014(2) 0.0092(19) 0.0085(19) 0.0059(19)
    C16 0.011(2) 0.010(2) 0.008(2) 0.0039(19) 0.0039(17) 0.0016(18)
    C8 0.012(2) 0.016(2) 0.006(2) 0.006(2) 0.0017(17) 0.0023(18)
    C6 0.013(2) 0.010(2) 0.013(2) 0.0028(19) 0.0073(19) 0.0026(19)
    C9 0.013(2) 0.015(2) 0.006(2) 0.008(2) 0.0025(18) -0.0010(18)
    C7 0.005(2) 0.014(2) 0.011(2) 0.0053(18) 0.0015(17) 0.0029(19)
    C20 0.012(2) 0.014(2) 0.016(2) 0.008(2) 0.0073(19) 0.005(2)
    C19 0.010(2) 0.014(2) 0.008(2) 0.0056(19) 0.0030(18) 0.0001(18)
    N2 0.0081(18) 0.010(2) 0.0085(18) 0.0053(16) 0.0021(14) 0.0014(15)
    O8 0.0175(18) 0.027(2) 0.0152(17) 0.0143(16) 0.0046(14) 0.0022(15)
    O7 0.0150(17) 0.029(2) 0.0117(16) 0.0145(16) 0.0008(14) 0.0025(15)
    C10 0.006(2) 0.017(3) 0.016(2) 0.0058(19) 0.0029(18) 0.006(2)
    O18 0.0116(17) 0.026(2) 0.0170(17) 0.0135(16) 0.0056(14) 0.0040(15)
    O17 0.0187(18) 0.025(2) 0.0133(17) 0.0179(16) 0.0065(14) 0.0014(15)
    O11 0.0230(19) 0.021(2) 0.0082(16) 0.0068(16) 0.0034(14) -0.0011(15)
    O12 0.028(2) 0.028(2) 0.041(2) 0.0201(19) 0.0204(19) 0.0099(19)
    C11 0.013(2) 0.012(2) 0.019(2) 0.009(2) 0.0114(19) 0.005(2)
    C12 0.018(3) 0.011(2) 0.018(2) 0.006(2) 0.007(2) 0.002(2)
    O2 0.026(2) 0.044(3) 0.0178(18) 0.027(2) 0.0004(16) 0.0021(18)
    C2 0.026(3) 0.019(3) 0.010(2) 0.012(2) 0.010(2) 0.002(2)
    C3 0.022(3) 0.020(3) 0.018(3) 0.012(2) 0.007(2) -0.002(2)
    O3 0.040(2) 0.020(2) 0.033(2) 0.0141(19) 0.0231(19) 0.0118(18)
    C13 0.018(2) 0.016(3) 0.012(2) 0.010(2) 0.0043(19) 0.000(2)
    O13 0.029(2) 0.0149(19) 0.0237(19) 0.0093(16) 0.0168(16) 0.0079(15)
    O14 0.0086(16) 0.0141(18) 0.0141(17) 0.0046(14) 0.0031(13) 0.0054(14)
    O4 0.025(2) 0.0138(19) 0.0214(19) 0.0088(16) 0.0164(16) 0.0019(15)
    Re2 0.00971(10) 0.01041(10) 0.00854(9) 0.00554(8) 0.00342(7) 0.00128(7)
    Re1 0.01226(10) 0.01220(11) 0.00847(9) 0.00860(8) 0.00437(7) 0.00248(8)
    C1 0.016(2) 0.017(3) 0.023(3) 0.011(2) 0.009(2) 0.012(2)
    O1 0.039(2) 0.028(2) 0.0169(19) 0.0175(19) 0.0158(17) 0.0020(17)
_geom_special_details
;
All e.s.d.'s (except the e.s.d. in the dihedral angle between two l.s. planes)
are estimated using the full covariance matrix. The cell e.s.d.'s are taken
into account individually in the estimation of e.s.d.'s in distances, angles
and torsion angles; correlations between e.s.d.'s in cell parameters are only
used when they are defined by crystal symmetry. An approximate (isotropic)
treatment of cell e.s.d.'s is used for estimating e.s.d.'s involving l.s.
planes.
;
loop_
    _geom_bond_atom_site_label_1
    _geom_bond_atom_site_label_2
    _geom_bond_site_symmetry_2
    _geom_bond_distance
    _geom_bond_publ_flag
    N1 C9 . 1.343(5) ?
    N1 C5 . 1.357(5) ?
    N1 Re1 . 2.180(4) y
    O5 C4 . 1.261(5) ?
    O5 Re1 . 2.153(3) Y
    O6 C4 . 1.258(5) ?
    C4 O6 . 1.258(5) ?
    C4 C5 . 1.508(6) ?
    O15 C14 . 1.287(5) ?
    O15 Re2 . 2.148(3) Y
    C5 C6 . 1.372(6) ?
    O16 C14 . 1.227(5) ?
    C15 N2 . 1.351(5) ?
    C15 C16 . 1.368(6) ?
    C15 C14 . 1.508(6) ?
    C18 C19 . 1.376(6) ?
    C18 C17 . 1.385(6) ?
    C18 H18 . 0.93 ?
    C17 C16 . 1.395(6) ?
    C17 C20 . 1.496(6) ?
    C16 H16 . 0.93 ?
    C8 C9 . 1.379(6) ?
    C8 C7 . 1.390(6) ?
    C8 H8 . 0.93 ?
    C6 C7 . 1.388(6) ?
    C6 H6 . 0.93 ?
    C9 H9 . 0.93 ?
    C7 C10 . 1.493(6) ?
    C20 O18 . 1.215(5) ?
    C20 O17 . 1.309(5) ?
    C19 N2 . 1.337(5) ?
    C19 H19 . 0.93 ?
    N2 Re2 . 2.166(4) Y
    O8 C10 . 1.223(5) ?
    O7 C10 . 1.313(5) ?
    O11 C11 . 1.161(5) ?
    O12 C12 . 1.135(6) ?
    C11 Re2 . 1.892(5) y
    C12 Re2 . 1.947(5) y
    O2 C2 . 1.164(6) ?
    C2 Re1 . 1.906(5) y
    C3 O3 . 1.165(6) ?
    C3 Re1 . 1.885(6) y
    C13 O13 . 1.169(6) ?
    C13 Re2 . 1.883(5) y
    O14 Re2 . 2.153(3) y
    O14 H14B . 0.85(4) ?
    O14 H14A . 0.85(4) ?
    O4 Re1 . 2.170(3) y
    O4 H4A . 0.85(5) ?
    O4 H4B . 0.85(5) ?
    Re1 C1 . 1.915(5) y
    C1 O1 . 1.151(5) ?
loop_
    _geom_angle_atom_site_label_1
    _geom_angle_atom_site_label_2
    _geom_angle_atom_site_label_3
    _geom_angle_site_symmetry_1
    _geom_angle_site_symmetry_3
    _geom_angle
    _geom_angle_publ_flag
    C9 N1 C5 . . 117.6(4) ?
    C9 N1 Re1 . . 126.4(3) ?
    C5 N1 Re1 . . 115.9(3) ?
    C4 O5 Re1 . . 118.5(3) ?
    O6 C4 O5 1 . 122.9(4) ?
    O6 C4 O5 . . 122.9(4) ?
    O6 C4 C5 1 . 119.9(4) ?
    O6 C4 C5 . . 119.9(4) ?
    O5 C4 C5 . . 117.2(4) ?
    C14 O15 Re2 . . 118.6(3) ?
    N1 C5 C6 . . 123.1(4) ?
    N1 C5 C4 . . 113.5(4) ?
    C6 C5 C4 . . 123.3(4) ?
    N2 C15 C16 . . 122.9(4) ?
    N2 C15 C14 . . 114.7(4) ?
    C16 C15 C14 . . 122.3(4) ?
    O16 C14 O15 . . 124.0(4) ?
    O16 C14 C15 . . 120.6(4) ?
    O15 C14 C15 . . 115.4(4) ?
    C19 C18 C17 . . 119.4(4) ?
    C19 C18 H18 . . 120.3 ?
    C17 C18 H18 . . 120.3 ?
    C18 C17 C16 . . 118.9(4) ?
    C18 C17 C20 . . 118.5(4) ?
    C16 C17 C20 . . 122.6(4) ?
    C15 C16 C17 . . 118.2(4) ?
    C15 C16 H16 . . 120.9 ?
    C17 C16 H16 . . 120.9 ?
    C9 C8 C7 . . 119.0(4) ?
    C9 C8 H8 . . 120.5 ?
    C7 C8 H8 . . 120.5 ?
    C5 C6 C7 . . 118.6(4) ?
    C5 C6 H6 . . 120.7 ?
    C7 C6 H6 . . 120.7 ?
    N1 C9 C8 . . 122.7(4) ?
    N1 C9 H9 . . 118.7 ?
    C8 C9 H9 . . 118.7 ?
    C6 C7 C8 . . 119.0(4) ?
    C6 C7 C10 . . 119.0(4) ?
    C8 C7 C10 . . 122.0(4) ?
    O18 C20 O17 . . 124.8(4) ?
    O18 C20 C17 . . 120.7(4) ?
    O17 C20 C17 . . 114.5(4) ?
    N2 C19 C18 . . 121.8(4) ?
    N2 C19 H19 . . 119.1 ?
    C18 C19 H19 . . 119.1 ?
    C19 N2 C15 . . 118.7(4) ?
    C19 N2 Re2 . . 125.3(3) ?
    C15 N2 Re2 . . 115.9(3) ?
    C10 O7 H7 . . 109.5 ?
    O8 C10 O7 . . 125.2(4) ?
    O8 C10 C7 . . 121.8(4) ?
    O7 C10 C7 . . 113.0(4) ?
    C20 O17 H17 . . 109.5 ?
    O11 C11 Re2 . . 175.5(4) ?
    O12 C12 Re2 . . 179.4(5) ?
    O2 C2 Re1 . . 179.9(5) ?
    O3 C3 Re1 . . 176.0(5) ?
    O13 C13 Re2 . . 178.8(4) ?
    Re2 O14 H14B . . 116(3) ?
    Re2 O14 H14A . . 121(3) ?
    H14B O14 H14A . . 112(3) ?
    Re1 O4 H4A . . 124(3) ?
    Re1 O4 H4B . . 121(3) ?
    H4A O4 H4B . . 110(3) ?
    C13 Re2 C11 . . 88.2(2) ?
    C13 Re2 C12 . . 87.6(2) ?
    C11 Re2 C12 . . 89.52(19) y
    C13 Re2 O15 . . 97.19(16) ?
    C11 Re2 O15 . . 170.52(16) y
    C12 Re2 O15 . . 98.45(16) y
    C13 Re2 O14 . . 174.48(16) ?
    C11 Re2 O14 . . 95.63(16) y
    C12 Re2 O14 . . 96.35(17) y
    O15 Re2 O14 . . 78.48(12) y
    C13 Re2 N2 . . 96.92(17) ?
    C11 Re2 N2 . . 96.70(16) ?
    C12 Re2 N2 . . 172.39(16) ?
    O15 Re2 N2 . . 74.98(12) y
    O14 Re2 N2 . . 78.73(13) ?
    C3 Re1 C2 . . 88.6(2) ?
    C3 Re1 C1 . . 88.1(2) ?
    C2 Re1 C1 . . 88.6(2) ?
    C3 Re1 O5 . . 95.56(17) ?
    C2 Re1 O5 . . 98.77(15) y
    C1 Re1 O5 . . 171.85(16) ?
    C3 Re1 O4 . . 176.21(16) ?
    C2 Re1 O4 . . 92.71(18) ?
    C1 Re1 O4 . . 95.49(17) y
    O5 Re1 O4 . . 80.73(12) y
    C3 Re1 N1 . . 96.75(18) ?
    C2 Re1 N1 . . 171.93(16) ?
    C1 Re1 N1 . . 97.60(17) ?
    O5 Re1 N1 . . 74.77(12) y
    O4 Re1 N1 . . 81.58(14) ?
    O1 C1 Re1 . . 176.6(4) ?
loop_
    _geom_hbond_atom_site_label_D
    _geom_hbond_atom_site_label_H
    _geom_hbond_atom_site_label_A
    _geom_hbond_site_symmetry_A
    _geom_hbond_distance_DH
    _geom_hbond_distance_HA
    _geom_hbond_distance_DA
    _geom_hbond_angle_DHA
    _geom_hbond_publ_flag
    O7 H7 O15 1_656 0.82 1.81 2.595(4) 159.7 yes
    O4 H4B O16 1_556 0.85(5) 2.51(5) 2.920(5) 111(4) yes
    O4 H4B O8 1_455 0.85(5) 2.01(3) 2.780(5) 150(5) yes
    O4 H4B O16 1_556 0.85(5) 2.51(5) 2.920(5) 111(4) yes
    O14 H14B O6 1 0.85(5) 1.84(2) 2.671(5) 169(5) yes
    O14 H14A O18 1_455 0.840(18) 1.87(2) 2.674(4) 161(5) yes
    O17 H17 O6 2_655 0.82 1.78 2.602(4) 176.9 no
    C8 H8 O13 2_666 0.93 2.58 3.253(5) 129.9 no
    C6 H6 O17 2_655 0.93 2.55 3.426(5) 156.3 no
    C19 H19 O2 1_655 0.93 2.5 3.131(5) 125.7 no
