# Supplementary material for: Aqua­tricarbon­yl(4-carboxy­pyridine-2-carboxyl­ato-κ2 N,O 2)rhenium(I)
Source: Acta Crystallogr Sect E Struct Rep Online. 2008 Sep 6;64(Pt 10):m1226–7. doi: 10.1107/S160053680802761X (PMC2959348; doi:10.1107/S160053680802761X)
Supplement: Supplementary file 2 [file e-64-m1226-Isup2.hkl]

#
# h,k,l, Fc-squared, Fo-squared, sigma(Fo-squared) and status flag
#
data_I
_shelx_title ' 8fmasc3_0m in P-1'
_shelx_refln_list_code          4
_shelx_F_calc_maximum      546.08
_exptl_crystal_F_000       630.00
_reflns_d_resolution_high  0.7489
 
loop_
 _symmetry_equiv_pos_as_xyz
 'x, y, z'
 '-x, -y, -z'
 
_cell_length_a     9.5024
_cell_length_b    12.4254
_cell_length_c    12.4889
_cell_angle_alpha 101.799
_cell_angle_beta  107.943
_cell_angle_gamma 111.346
 
_shelx_F_squared_multiplier     1.000
 
loop_
 _refln_index_h
 _refln_index_k
 _refln_index_l
 _refln_F_squared_calc
 _refln_F_squared_meas
 _refln_F_squared_sigma
 _refln_observed_status
   1   0   0    17402.94    18100.40    386.37 o
   2   0   0     3979.76     4068.77    105.49 o
   3   0   0     7676.65     7290.78    205.46 o
   4   0   0      615.16      599.84     39.30 o
   5   0   0      190.62      201.55     27.43 o
   6   0   0    19441.21    19590.50    566.06 o
   7   0   0    21060.59    21166.87    619.24 o
   8   0   0     1663.65     1448.88    114.68 o
   9   0   0     6708.95     6899.17    306.29 o
  10   0   0     8899.72     9492.33    543.31 o
 -11   1   0     2154.45     1823.53    193.59 o
 -10   1   0     1119.00      983.58    134.27 o
  -9   1   0    18691.73    19434.29    958.60 o
  -8   1   0    16583.39    15910.79    680.70 o
  -7   1   0      134.80      110.01     33.92 o
  -6   1   0     5139.21     5105.16    334.11 o
  -5   1   0      150.39      125.58     21.51 o
  -4   1   0     3496.77     4663.01    187.32 o
  -3   1   0    12956.72    12764.26    627.62 o
  -2   1   0    51956.63    52239.02   2554.19 o
  -1   1   0    34072.84    29775.93   1505.03 o
   0   1   0     2754.90     1999.53     77.18 o
   1   1   0    77547.84    78015.74   1600.26 o
   2   1   0    22478.76    23446.26    453.36 o
   3   1   0     1669.99     1820.33     52.37 o
   4   1   0      389.84      493.11     32.81 o
   5   1   0     1583.87     1631.09     93.93 o
   6   1   0     1578.26     1621.93    123.97 o
   7   1   0     6829.45     7154.95    323.18 o
   8   1   0    24352.77    24101.89    878.59 o
   9   1   0     4158.40     4519.58    345.03 o
  10   1   0     1917.76     2032.73    221.70 o
 -11   2   0     4939.73     4917.90    318.49 o
 -10   2   0    11109.75    10869.34    571.41 o
  -9   2   0        0.39       65.57     59.33 o
  -8   2   0    12494.18    12691.65    456.02 o
  -7   2   0    16305.88    17163.03    588.91 o
  -6   2   0      268.03      287.27     65.57 o
  -5   2   0        9.13       15.61     21.86 o
  -3   2   0    11761.39    12424.33    624.50 o
  -2   2   0     2501.20     2744.48    112.41 o
  -1   2   0    58386.18    58939.46   1033.51 o
   0   2   0    69446.26    71937.03   1356.13 o
   1   2   0      316.48      320.21     19.32 o
   2   2   0    11386.26    11035.87    227.83 o
   3   2   0     5442.98     5468.86    142.12 o
   4   2   0      100.21       75.88     25.04 o
   5   2   0     3686.56     3726.66    177.12 o
   6   2   0    11215.68    11731.12    375.72 o
   7   2   0     5620.70     5759.17    352.84 o
   8   2   0     1508.80     1497.99    162.37 o
   9   2   0    10688.85    11141.00    588.59 o
 -11   3   0        4.82       46.84     68.69 o
 -10   3   0     8857.85     8899.06    465.25 o
  -9   3   0    14045.64    13470.36    658.84 o
  -8   3   0      650.48      471.49     81.18 o
  -7   3   0     7106.60     7134.86    399.68 o
  -6   3   0     9471.90     9701.53    515.21 o
  -5   3   0       23.38      118.65     34.35 o
  -4   3   0     4189.71     3375.40    206.08 o
  -3   3   0    14069.55    15006.86    467.37 o
  -2   3   0    10651.31    10459.96    191.32 o
  -1   3   0     1463.30     1524.67     40.84 o
   0   3   0    21230.20    20972.14    410.40 o
   1   3   0    29391.58    30114.36    585.82 o
   2   3   0      540.06      576.26     31.98 o
   3   3   0     2991.67     2929.20     94.60 o
   4   3   0     1470.10     1523.46     76.41 o
   5   3   0     2826.18     2745.14    114.10 o
   6   3   0     1611.52     1569.75    199.84 o
   7   3   0    15236.62    14452.12    570.28 o
   8   3   0     6213.42     6371.74    315.70 o
   9   3   0      772.55      919.04    136.40 o
 -11   4   0     6936.73     6607.16    362.21 o
  -8   4   0    13997.57    11937.22    646.35 o
  -7   4   0     2714.63     1989.02    159.25 o
  -6   4   0     4526.35     2713.43    190.47 o
  -4   4   0     6107.10     6633.98    162.51 o
  -3   4   0        6.80       16.23      9.17 o
  -2   4   0    19265.97    19623.13    330.03 o
  -1   4   0    16778.92    16506.82    314.77 o
   0   4   0       55.84       38.13     17.63 o
   1   4   0    24536.16    24366.22    485.70 o
   2   4   0    10170.34     9737.85    239.46 o
   3   4   0      561.31      585.85     50.59 o
   4   4   0      189.53      109.38     61.27 o
   5   4   0     6496.57     6349.98    235.72 o
   6   4   0     5397.10     5419.06    279.46 o
   7   4   0      633.26      611.06    248.24 o
   8   4   0     5124.04     5507.20    299.22 o
   9   4   0     8062.52     7974.80    524.58 o
  -7   5   0    18064.60    19499.86    783.74 o
  -6   5   0     2796.39     2960.11    153.00 o
  -5   5   0      118.31      135.61     18.08 o
  -4   5   0     1682.93     1646.93     83.82 o
  -3   5   0    23246.53    23952.01    402.01 o
  -2   5   0     2284.97     2360.48     68.64 o
  -1   5   0    40299.69    41850.63    879.05 o
   0   5   0    41270.11    41540.00    808.17 o
   1   5   0     4316.97     4366.61    128.54 o
   2   5   0     5549.35     5569.43    176.31 o
   3   5   0      850.59      897.06     64.46 o
   4   5   0     3210.14     3150.08    159.54 o
   5   5   0      326.10      311.52     71.02 o
   6   5   0     9382.55     8169.02   1422.29 o
   7   5   0    10654.93    10740.21    475.22 o
   8   5   0        8.13       37.47    118.65 o
  -8   6   0     5906.81     6170.01    284.15 o
  -7   6   0        8.41       -6.24     34.35 o
  -6   6   0     3741.84     3771.95    190.47 o
  -5   6   0      335.93      314.01     22.51 o
  -4   6   0     1394.46     1423.63     48.13 o
  -3   6   0    14183.17    14347.56    271.79 o
  -2   6   0    45072.36    43836.07   1031.76 o
  -1   6   0     9151.21     8822.23    238.97 o
   0   6   0     3650.66     3455.35    119.56 o
   1   6   0    21524.18    20900.92    615.36 o
   2   6   0     1625.48     1604.18     99.17 o
   3   6   0      485.97      512.98     70.86 o
   4   6   0      649.39      720.30     76.66 o
   5   6   0     3547.78     3466.89    208.05 o
   6   6   0      431.56      295.59    104.60 o
   7   6   0     5474.75     5297.83    303.70 o
  -8   7   0    16412.74    16196.28    665.09 o
  -7   7   0      765.23      877.42     81.18 o
  -6   7   0      384.62      468.08     26.23 o
  -5   7   0       62.62       50.49     17.86 o
  -4   7   0     9982.20     9703.65    217.58 o
  -3   7   0     5261.52     5329.47    155.02 o
  -2   7   0    14739.66    15090.90    384.73 o
  -1   7   0    30386.65    29722.16    725.03 o
   0   7   0    17012.64    16298.69    496.82 o
   1   7   0     1604.57     1523.59     98.31 o
   2   7   0     5385.54     5546.87    219.02 o
   3   7   0      347.11      280.63     57.42 o
   4   7   0      602.78      734.00    138.95 o
   5   7   0     4618.53     4681.60    263.24 o
   6   7   0     8760.13     9843.23   1056.96 o
   7   7   0     1313.05     1414.48    218.57 o
  -8   8   0       25.57      134.27     53.08 o
  -7   8   0     5091.83     5175.29    139.08 o
  -6   8   0     1539.00     1509.67     69.15 o
  -5   8   0      444.10      404.48     83.56 o
  -4   8   0     2801.74     2723.53    114.02 o
  -3   8   0    22857.60    22288.64    645.07 o
  -2   8   0    15913.81    16138.01    416.25 o
  -1   8   0     1681.26     1499.04     94.56 o
   0   8   0    26170.20    26069.41    919.74 o
   1   8   0     7319.01     7328.62    271.38 o
   2   8   0      305.82      254.93     69.44 o
   3   8   0       73.00       59.74     46.65 o
   4   8   0      693.69      570.78    102.78 o
   5   8   0     1529.14     1496.89    156.69 o
   6   8   0     5320.97     5467.46    418.41 o
  -9   9   0    10981.87    11169.10    565.17 o
  -8   9   0    15293.55    15810.84    425.54 o
  -7   9   0     1155.13     1192.48     60.60 o
  -6   9   0      725.18      704.37     65.42 o
  -5   9   0     4108.37     4014.25    157.41 o
  -4   9   0     4144.08     4079.64    160.45 o
  -3   9   0     3376.92     3529.05    127.15 o
  -2   9   0    29508.71    28890.78    717.67 o
  -1   9   0    15967.77    15905.78    822.11 o
   0   9   0      277.01      227.68     52.25 o
   1   9   0     5136.65     4848.67    211.75 o
   2   9   0     1964.53     1846.51    129.56 o
   3   9   0       56.22       54.35     59.49 o
   4   9   0      389.26      142.74    156.12 o
   5   9   0     7526.65     7749.98    518.33 o
  -9  10   0     3025.32     3066.27    221.70 o
  -8  10   0     4419.60     4449.53    290.39 o
  -7  10   0     7638.68     7093.47    725.98 o
  -6  10   0     1536.89     1567.93    142.07 o
  -5  10   0      159.39      164.95     37.72 o
  -4  10   0    14148.46    14792.87    393.88 o
  -3  10   0    11293.33    11498.69    322.58 o
  -2  10   0      598.37      483.14     65.00 o
  -1  10   0    16262.58    16075.74    514.08 o
   0  10   0    17201.92    17517.37    558.45 o
   1  10   0      819.48      802.51     93.04 o
   2  10   0      108.63      139.74     69.72 o
   3  10   0      318.26      346.58     96.03 o
   4  10   0      751.42      858.31    140.11 o
   5  10   0      399.84      296.64    165.49 o
 -10  11   0     5503.47     6447.91    393.43 o
  -9  11   0    15759.97    16989.39    877.42 o
  -8  11   0     5570.60     5748.48    374.70 o
  -7  11   0      198.76      168.61     65.80 o
  -6  11   0       64.82      174.86     87.43 o
  -5  11   0     4100.71     4139.95    230.72 o
  -4  11   0      582.05      721.72    202.96 o
  -3  11   0    15457.56    15853.40    644.53 o
  -2  11   0    17459.90    17439.29    553.80 o
  -1  11   0      850.62      774.43     87.04 o
   0  11   0     4011.68     4290.65    206.26 o
   1  11   0     5241.83     5723.29    254.45 o
   2  11   0       17.86       28.55     69.31 o
   3  11   0        5.32      -25.99     77.80 o
   4  11   0     2250.05     2191.98    268.53 o
 -11  12   0    14154.71    14073.00    758.76 o
 -10  12   0     2809.76     2919.51    256.04 o
  -9  12   0     1194.93      980.46    159.25 o
  -8  12   0     5765.81     5495.56    390.31 o
  -7  12   0     1272.28     1173.02    226.38 o
  -6  12   0      393.02      209.21    106.16 o
  -5  12   0     3936.60     3859.38    330.98 o
  -4  12   0     9270.96     9378.44   1106.92 o
  -3  12   0      303.50      255.10    113.97 o
  -2  12   0     6748.37     6810.41    360.99 o
  -1  12   0    17220.81    16929.46   1071.01 o
   0  12   0     3407.71     3265.86    253.88 o
   1  12   0      241.65      163.06    106.16 o
   2  12   0       52.91       58.69     91.45 o
   3  12   0      473.12      455.88    156.12 o
 -10  13   0    13381.00    13757.63    780.62 o
  -9  13   0     8439.95     8742.93    555.80 o
  -8  13   0      161.69       46.84     99.92 o
  -7  13   0     2392.14     2651.53    365.33 o
  -6  13   0      174.12      399.68    137.39 o
  -5  13   0      253.64      171.74    115.53 o
  -4  13   0     8081.95     7789.28    512.09 o
  -3  13   0    17799.07    18298.71    910.20 o
  -2  13   0     8395.35     8373.19    433.65 o
  -1  13   0     4511.16     4864.90    314.58 o
   0  13   0     6725.67     6801.50    396.32 o
   1  13   0      784.47      893.03    246.68 o
 -10  14   0      282.50      465.25    168.61 o
  -9  14   0     5310.94     5220.78    418.41 o
  -8  14   0     4258.35     3662.66    349.72 o
  -7  14   0       10.61       53.08    121.78 o
  -6  14   0      527.27      184.23    121.78 o
  -5  14   0     2497.96     2747.78    315.37 o
  -4  14   0     4477.42     5033.43    443.39 o
  -3  14   0     3486.23     3734.48    390.31 o
  -2  14   0    12266.70    12711.82    600.56 o
  -1  14   0     6276.70     6316.59    386.37 o
   0  14   0      263.79      137.39    165.49 o
  -9  15   0       53.47      -93.67    137.39 o
  -8  15   0     1635.97     2051.47    293.51 o
  -7  15   0      346.85      324.74    177.98 o
  -6  15   0      113.63       18.73    131.14 o
  -5  15   0      829.71      758.76    206.08 o
  -4  15   0    10144.55     9308.10    677.58 o
  -3  15   0     6334.79     5483.07    499.60 o
  -2  15   0      617.91      680.70    218.57 o
  -7  16   0       11.24       31.22    159.25 o
  -6  16   0      384.19      118.65    168.61 o
  -5  16   0     1000.87      780.62    224.82 o
  -4  16   0      162.45      281.02    193.59 o
   3 -16   1      169.78        3.12    153.00 o
   4 -16   1     2455.66     2363.71    343.47 o
   5 -16   1     7666.03     7315.96    599.52 o
   6 -16   1      325.28      321.61    177.98 o
   7 -16   1     9192.64     8899.06    661.96 o
   1 -15   1      205.54      172.63    111.09 o
   2 -15   1      212.94       62.45    140.51 o
   3 -15   1      873.02     1017.93    224.82 o
   4 -15   1      269.78      221.70    149.88 o
   5 -15   1     9117.01     9089.53    649.47 o
   6 -15   1    12030.31    11906.00    777.50 o
   7 -15   1        9.41      -34.35    131.14 o
   8 -15   1     3079.29     3234.88    349.72 o
   9 -15   1     1907.71     1842.26    271.66 o
   0 -14   1     3072.51     3316.07    402.80 o
   1 -14   1        9.59      -18.41     84.98 o
   2 -14   1      117.13      116.76     86.19 o
   3 -14   1     3692.84     3650.17    374.70 o
   4 -14   1     3241.65     4018.63    390.31 o
   5 -14   1      397.08      449.64    159.25 o
   6 -14   1     6960.85     6872.57    512.09 o
   7 -14   1    11848.75    11200.32    708.80 o
   8 -14   1     1174.09     1401.99    218.57 o
   9 -14   1       28.34      156.12    115.53 o
  10 -14   1      110.71      137.39    137.39 o
  -1 -13   1     4024.42     4149.77    446.51 o
   0 -13   1      847.20      776.21    241.99 o
   1 -13   1      606.36      928.79    147.73 o
   2 -13   1     1382.15     1432.37    362.21 o
   3 -13   1       40.68       27.57     64.44 o
   4 -13   1     7781.91     7893.62    555.80 o
   5 -13   1    14572.48    14057.39    833.70 o
   6 -13   1     2892.56     2872.68    293.51 o
   7 -13   1     5644.19     5422.64    303.52 o
   8 -13   1     7331.86     7284.74    490.23 o
   9 -13   1      211.72      137.39    103.04 o
  10 -13   1      269.09      121.78    118.65 o
  -3 -12   1     3993.59     4268.42    371.57 o
  -2 -12   1      198.75       82.63     85.35 o
  -1 -12   1     7342.72     7403.02    313.74 o
   0 -12   1     3343.55     3293.80    246.65 o
   1 -12   1       10.06       22.13     62.90 o
   2 -12   1      723.49      633.81    115.90 o
   3 -12   1     5546.68     5256.06    294.75 o
   4 -12   1     3183.65     3129.14    212.99 o
   5 -12   1     3514.07     3697.01    318.49 o
   6 -12   1    21139.39    20194.62    794.71 o
   7 -12   1     3660.64     3229.63    256.04 o
   8 -12   1     1340.71     1405.11    184.23 o
   9 -12   1     2347.86     2132.65    215.45 o
  10 -12   1      240.85      309.13    109.29 o
  11 -12   1       41.78       -9.37     87.43 o
  -4 -11   1      437.02      443.39    153.00 o
  -3 -11   1    10661.74    10630.02    590.15 o
  -2 -11   1     7980.34     8317.60    523.01 o
  -1 -11   1        1.93      -43.88     49.35 o
   0 -11   1     2605.40     2629.21    155.31 o
   1 -11   1       64.96       96.01     49.15 o
   2 -11   1      103.67       94.96     46.39 o
   3 -11   1     2955.80     2772.75    190.98 o
   4 -11   1    22802.90    22678.05    854.16 o
   5 -11   1     7099.45     7194.26    376.26 o
   6 -11   1     3997.05     3599.52    215.60 o
   7 -11   1    14144.08    13351.77    893.03 o
   8 -11   1     4925.83     4842.96    327.86 o
   9 -11   1       36.67       -6.24     71.82 o
  10 -11   1       51.03        9.37     74.94 o
  -5 -10   1     5002.99     4874.18    393.43 o
  -4 -10   1     8376.07     8262.25    449.64 o
  -3 -10   1       33.14       42.77     69.52 o
  -2 -10   1    10939.34    11065.29    399.50 o
  -1 -10   1    10473.14    10138.07    364.69 o
   0 -10   1      654.11      656.81     79.34 o
   1 -10   1        3.69       -6.24     45.63 o
   2 -10   1     2534.62     2407.71    129.13 o
   3 -10   1     4158.96     4058.63    146.72 o
   4 -10   1     6159.24     6148.08    231.65 o
   5 -10   1    33095.36    34160.42    966.43 o
   6 -10   1    19288.64    19242.56    500.88 o
   7 -10   1       85.07      138.64     54.64 o
   8 -10   1     6550.83     7028.69    405.92 o
   9 -10   1      685.74      593.27     99.92 o
  -6  -9   1     1416.20     1345.79    221.70 o
  -5  -9   1        0.10       -6.24     76.23 o
  -4  -9   1    13161.41    13353.54    570.99 o
  -3  -9   1    19446.27    19593.57    764.66 o
  -2  -9   1       89.34       44.52     44.97 o
  -1  -9   1     1521.98     1470.67    108.89 o
   0  -9   1     2196.43     2176.54    126.26 o
   1  -9   1      289.92      340.69    104.59 o
   2  -9   1     1934.86     2164.81     98.21 o
   3  -9   1    23301.44    23111.58    676.16 o
   4  -9   1    18640.75    18601.77    471.88 o
   5  -9   1      778.13      742.28     54.56 o
   6  -9   1    15607.26    15450.89    486.55 o
   7  -9   1    15644.12    16433.21    479.02 o
   8  -9   1     1106.31     1139.70    103.04 o
  -6  -8   1     2373.68     2254.29    202.96 o
  -5  -8   1     8676.05     8211.27    396.37 o
  -4  -8   1     1138.69     1010.39    124.45 o
  -3  -8   1     8735.32     8909.26    399.83 o
  -2  -8   1    19870.61    19576.59    606.57 o
  -1  -8   1     4622.20     4458.32    189.89 o
   0  -8   1      204.45      237.86     55.33 o
   1  -8   1      177.58      182.19     30.91 o
   2  -8   1    10496.83    10681.64    352.89 o
   3  -8   1     1915.82     2153.48     86.62 o
   4  -8   1    29505.16    27882.29    788.22 o
   5  -8   1    39025.05    37465.13   1121.29 o
   6  -8   1     3081.28     3114.20    103.26 o
   7  -8   1     2538.90     2585.41    156.12 o
  -7  -7   1     1715.86     1398.87    209.21 o
  -6  -7   1       38.25      120.46     80.81 o
  -5  -7   1     6884.77     6757.63    391.87 o
  -4  -7   1    14597.03    15140.93    603.29 o
  -3  -7   1     6794.81     7020.77    263.86 o
  -2  -7   1     2692.14     2702.80    135.54 o
  -1  -7   1     8869.75     8539.19    292.05 o
   0  -7   1     1588.06     1718.16    111.77 o
   1  -7   1       78.04       63.38     21.95 o
   2  -7   1     3341.02     3264.27     99.63 o
   3  -7   1    45028.17    45830.81   1079.42 o
   4  -7   1     2247.76     2150.04     75.10 o
   5  -7   1    12220.56    11826.06    303.44 o
   6  -7   1    17989.90    18396.04    524.79 o
  -8  -6   1      562.88      515.21    165.49 o
  -7  -6   1     1157.53     1203.07    146.14 o
  -6  -6   1     9267.13     9588.99   1147.51 o
  -5  -6   1     3944.24     4128.32    232.53 o
  -4  -6   1     2140.98     2142.59    124.84 o
  -3  -6   1    20140.44    19969.70    602.46 o
  -2  -6   1     5229.00     5101.53    195.67 o
  -1  -6   1     1352.47     1381.83     78.87 o
   0  -6   1       21.75       43.19     19.57 o
   1  -6   1     6596.79     6346.52    162.90 o
   2  -6   1     1797.06     1791.43     61.97 o
   3  -6   1    20024.30    19583.65    405.52 o
   4  -6   1    19055.35    17399.55    514.78 o
   5  -6   1     3037.07     2840.04     97.38 o
   6  -6   1     3802.67     3759.46    177.98 o
  -8  -5   1      686.89      694.38    126.01 o
  -7  -5   1     1501.73     1320.85    140.77 o
  -6  -5   1     1362.96     1418.40    133.51 o
  -5  -5   1    17653.16    16069.58   1609.64 o
  -4  -5   1    13467.70    13608.49    376.28 o
  -3  -5   1     3148.58     3191.75    123.51 o
  -2  -5   1    17705.34    17004.02    396.71 o
  -1  -5   1    15355.71    15757.26    329.53 o
   0  -5   1       24.64       23.84     15.22 o
   1  -5   1       70.84       90.18     15.75 o
   2  -5   1    31285.88    31424.93    543.76 o
   3  -5   1     7681.56     7653.30    252.60 o
   4  -5   1     8968.90     8953.56    278.53 o
   5  -5   1    40343.52    38943.52   1498.79 o
   7  -5   1     2060.20     1426.97    153.00 o
   8  -5   1      361.37      231.06     84.31 o
  -9  -4   1       41.16        0.76     90.44 o
  -8  -4   1      210.39      248.18     88.91 o
  -7  -4   1     3570.88     3414.93    209.31 o
  -6  -4   1     7871.18     7705.77    343.93 o
  -5  -4   1      369.15      322.34     64.45 o
  -4  -4   1    34104.50    33307.27    819.07 o
  -3  -4   1    19452.25    19011.96    483.61 o
  -2  -4   1       86.39       76.10     21.18 o
  -1  -4   1     2351.80     2147.96     65.31 o
   0  -4   1       22.60      -12.09     12.09 o
   1  -4   1     2098.77     2114.63     57.71 o
   2  -4   1    12831.38    13331.45    254.30 o
   3  -4   1    58135.87    56415.20   1439.87 o
   4  -4   1    19360.31    17670.09    690.07 o
   5  -4   1     2605.79     2020.24    162.37 o
   6  -4   1    25923.50    26572.27   1355.15 o
   7  -4   1     5180.83     5554.88    343.47 o
   8  -4   1       74.29      109.29     62.45 o
  11  -4   1     1783.75     1539.38    143.63 o
  -9  -3   1      587.32      647.76    193.59 o
  -8  -3   1     1417.74     1367.62    135.56 o
  -7  -3   1      289.34      172.32     63.77 o
  -6  -3   1    15667.24    15564.96    592.60 o
  -5  -3   1    26900.44    26327.82    659.81 o
  -4  -3   1     1076.47     1073.24     65.02 o
  -3  -3   1    11331.13    10780.31    259.13 o
  -2  -3   1    27813.33    27516.89    541.38 o
  -1  -3   1     4798.87     5031.32    115.96 o
   0  -3   1       81.54       47.06     10.93 o
   1  -3   1    11375.05    11691.26    254.75 o
   2  -3   1    12719.27    12454.63    268.11 o
   3  -3   1      163.19      274.78     53.08 o
   4  -3   1    88120.45    92584.53   4515.10 o
   5  -3   1    42541.84    43208.82   2135.77 o
   6  -3   1        9.42       40.59     40.59 o
   7  -3   1     3336.43     3384.76    234.19 o
   8  -3   1      871.44      868.36     57.12 o
   9  -3   1      114.09       62.45     53.08 o
  10  -3   1     2553.13     2423.04    181.10 o
  11  -3   1     7386.30     8258.95    455.88 o
 -10  -2   1      944.73      848.70    133.53 o
  -9  -2   1      408.58      360.54     92.20 o
  -8  -2   1      778.44      629.95     95.28 o
  -7  -2   1     6859.91     6845.09    306.55 o
  -6  -2   1       10.08       71.82     38.56 o
  -5  -2   1    20577.89    19377.84    688.73 o
  -4  -2   1    47458.59    47597.42   1014.00 o
  -3  -2   1     9729.37     9864.46    229.94 o
  -2  -2   1      550.04      500.08     54.46 o
  -1  -2   1     1863.27     1764.67     49.79 o
   0  -2   1      564.36      546.41     20.85 o
   1  -2   1      939.36      966.34     38.41 o
   2  -2   1    57557.56    59230.24   2897.66 o
   6  -2   1    16079.09    16105.73    780.62 o
   7  -2   1       85.82       76.40     45.28 o
   8  -2   1      319.01      337.23     68.69 o
   9  -2   1     1257.07     1077.25    118.65 o
  10  -2   1     2601.63     2782.13    212.33 o
  11  -2   1      887.78      936.74    146.76 o
 -10  -1   1     1042.86      890.95    114.02 o
  -9  -1   1      145.17      101.71    176.42 o
  -8  -1   1       98.39       98.80     57.73 o
  -7  -1   1     9373.78     9150.21    633.86 o
  -6  -1   1    29657.12    30160.25    855.89 o
  -5  -1   1     3287.54     3202.25    129.58 o
  -4  -1   1     9798.08     8954.28    527.48 o
  -3  -1   1    30539.79    30769.86    652.09 o
  -2  -1   1     1383.28     1480.06     46.35 o
  -1  -1   1      176.56      115.36     11.46 o
   0  -1   1     2395.52     1607.98     69.89 o
   1  -1   1    10997.09    11018.54    388.52 o
   2  -1   1     1281.47     1484.25     60.69 o
   3  -1   1    44144.70    44149.78   1495.87 o
   4  -1   1    26660.96    25757.71    700.67 o
   5  -1   1     2884.23     3119.30    109.38 o
   6  -1   1     5258.01     5093.38    146.15 o
   7  -1   1     2250.22     2232.19     85.04 o
   8  -1   1      574.86      492.65     66.13 o
   9  -1   1      605.31      480.86     99.92 o
  10  -1   1     4799.26     4824.23    321.61 o
 -11   0   1     3343.08     3150.58    274.78 o
 -10   0   1       23.05        9.82     52.85 o
  -9   0   1      207.13      168.61     63.57 o
  -8   0   1     3483.63     3868.33    197.31 o
  -7   0   1     2170.54     1993.91    106.95 o
  -6   0   1    11255.42    11436.24    619.36 o
  -5   0   1    55149.79    55364.43   1313.09 o
  -4   0   1     2333.77     2247.42     84.50 o
  -3   0   1     5369.47     5178.03    220.11 o
  -2   0   1    19649.37    19971.91    611.86 o
  -1   0   1      178.87      233.38     11.87 o
   0   0   1        0.43       -7.85      7.85 o
   1   0   1    36651.27    38425.13    753.26 o
   2   0   1    12476.20    12546.05    266.18 o
   3   0   1      227.73      161.38     28.47 o
   4   0   1    22101.35    21062.73    585.94 o
   5   0   1    26394.64    25401.00    708.42 o
   6   0   1     3419.25     3466.74    135.28 o
   7   0   1     2064.01     2165.19    130.25 o
   8   0   1      337.70      318.98     66.02 o
   9   0   1      834.07      924.59    100.53 o
  10   0   1      122.28       59.33     99.92 o
 -11   1   1     3956.71     3796.93    284.15 o
 -10   1   1     1394.88     1192.79    143.63 o
  -9   1   1       26.20       27.58     38.11 o
  -8   1   1     1337.84     1376.20     82.88 o
  -7   1   1    14945.69    15220.13    488.97 o
  -6   1   1     6985.56     6614.82    276.72 o
  -5   1   1     3821.48     3625.34    133.40 o
  -4   1   1    51288.39    51545.48   1206.63 o
  -3   1   1    36822.01    36839.70   1458.43 o
  -2   1   1      987.48      927.81     30.93 o
  -1   1   1      472.48      463.36     15.69 o
   0   1   1     1034.50     1017.25     27.83 o
   1   1   1     7872.40     7816.92    173.49 o
   2   1   1     6535.98     6678.63    153.90 o
   3   1   1    45818.07    46273.09    963.40 o
   4   1   1     5923.27     5392.06    178.47 o
   5   1   1     6941.69     6653.70    220.63 o
   6   1   1    10155.59     9415.54    460.42 o
   7   1   1       13.08       39.07     43.01 o
   8   1   1        3.52       36.60     54.67 o
   9   1   1     3366.50     3690.45    218.12 o
  10   1   1     3895.65     4549.45    346.59 o
 -11   2   1       16.51      -24.98     71.82 o
 -10   2   1      623.24      552.68     99.92 o
  -9   2   1      119.04      106.16     62.45 o
  -8   2   1     2804.26     2885.83    144.66 o
  -7   2   1     3565.96     3695.27    379.38 o
  -6   2   1    29745.22    29829.10    705.95 o
  -5   2   1    21186.32    21134.71    744.71 o
  -4   2   1      919.65      918.29    131.14 o
  -3   2   1    51486.36    52356.22   1768.54 o
  -2   2   1     3343.86     3509.39     79.73 o
  -1   2   1       50.41       28.98      7.71 o
   0   2   1    16040.46    17303.80    312.52 o
   1   2   1    13964.65    14071.60    307.49 o
   2   2   1    12426.53    12400.09    277.76 o
   3   2   1     8775.94     8597.43    230.93 o
   4   2   1    39438.22    39037.11    930.91 o
   5   2   1    12149.56    11219.32    321.79 o
   6   2   1      203.16      260.58     82.75 o
   7   2   1     1927.03     1822.93    134.98 o
   8   2   1     2241.01     2436.38    169.52 o
   9   2   1        6.67       39.52    101.48 o
 -11   3   1     2959.79     2985.09    218.57 o
 -10   3   1      272.98      237.31     68.69 o
  -9   3   1      255.57      177.98     56.20 o
  -8   3   1     2078.18     2113.38     88.85 o
  -7   3   1     7423.67     7709.39    412.17 o
  -5   3   1    23577.21    15518.71    789.99 o
  -4   3   1    59473.80    58053.07   2772.76 o
  -3   3   1      637.83      688.51     53.63 o
  -2   3   1     7751.20     7866.83    146.98 o
  -1   3   1       43.10       16.86     12.75 o
   0   3   1     2283.02     2197.32     58.61 o
   1   3   1     1112.49     1105.12     41.09 o
   2   3   1    37288.98    37216.53    887.98 o
   3   3   1    20966.71    20287.97    586.90 o
   4   3   1      438.89      426.85     44.32 o
   5   3   1    13453.43    13594.45    429.06 o
   6   3   1     4566.06     4569.01    324.74 o
   7   3   1      612.29      479.80     85.53 o
   8   3   1      494.80      454.71    217.01 o
   9   3   1     3054.17     3473.47    241.58 o
 -11   4   1     1627.98     1639.30    153.00 o
 -10   4   1      376.72      330.98     68.69 o
  -9   4   1     1308.97     1398.87    156.12 o
  -5   4   1     1779.20     1795.42    115.53 o
  -4   4   1    37981.49    40674.31    897.04 o
  -3   4   1     3626.23     3477.38     81.07 o
  -2   4   1      395.65      376.93     20.49 o
  -1   4   1     2452.87     2629.89     61.55 o
   0   4   1    13714.36    13963.46    313.56 o
   1   4   1    19161.42    19001.24    421.55 o
   2   4   1     1979.46     1922.11     84.03 o
   3   4   1    20312.09    20244.62    515.58 o
   4   4   1    22520.03    21457.62    548.00 o
   5   4   1      569.20      515.01     79.48 o
   6   4   1     2335.54     2272.91    159.55 o
   7   4   1      461.44      377.34    140.51 o
   8   4   1      703.50      695.95    122.18 o
  -6   5   1    28843.21    29794.59    916.53 o
  -5   5   1    40945.79    42417.71    856.57 o
  -4   5   1     9634.13    10328.67    278.38 o
  -3   5   1    12168.11    12953.10    240.89 o
  -2   5   1      548.89      520.78     28.51 o
  -1   5   1      309.57      406.73     30.46 o
   0   5   1     4023.52     4248.09    120.93 o
   1   5   1    34300.37    34256.59    831.40 o
   2   5   1    32542.08    32724.53    801.81 o
   3   5   1       42.10       48.69     30.15 o
   4   5   1     9607.37    10119.91    340.52 o
   5   5   1     5824.48     5479.81    457.44 o
   6   5   1      340.55      254.75     76.90 o
   7   5   1       11.58      -55.95     66.67 o
   8   5   1     1326.15     1302.07    206.08 o
  -9   6   1       48.62      -46.84     46.84 o
  -8   6   1    12186.25    12789.66    549.56 o
  -7   6   1    20870.42    22837.79    927.38 o
  -6   6   1     7585.83     7667.26    158.78 o
  -5   6   1     9826.23    10498.61    231.96 o
  -4   6   1    31007.26    31939.37    648.25 o
  -3   6   1    10609.11    11504.34    283.22 o
  -2   6   1      602.75      521.46     39.97 o
  -1   6   1     2165.82     2229.72     88.10 o
   0   6   1     6676.72     6285.84    222.59 o
   1   6   1     3350.26     3738.65    158.11 o
   2   6   1    23111.66    23000.43    681.50 o
   3   6   1    28014.83    27887.34    817.47 o
   4   6   1     1259.19     1096.70    114.79 o
   5   6   1     2112.40     2246.19    168.05 o
   6   6   1      993.76      858.68    120.74 o
   7   6   1       69.82      -24.98    112.41 o
  -9   7   1     7977.67     8458.79    393.43 o
  -8   7   1     2940.76     3322.31    196.72 o
  -7   7   1    12823.09    13055.68    311.60 o
  -6   7   1    32947.23    34140.03    703.38 o
  -5   7   1    19093.17    19543.72    458.40 o
  -4   7   1     1652.74     1539.19     56.81 o
  -3   7   1     5327.65     5350.55    177.81 o
  -2   7   1       79.06       95.34     25.34 o
  -1   7   1      222.52      246.36     37.46 o
   0   7   1    13281.57    13586.40    426.09 o
   1   7   1    19661.05    19234.96    585.24 o
   2   7   1     1410.24     1255.87    213.28 o
   3   7   1     9055.60     8999.09    324.13 o
   4   7   1    12164.35    11999.58    503.69 o
   5   7   1      438.85      450.36     97.53 o
   6   7   1       21.16      -10.95     77.80 o
  -9   8   1     2135.19     2208.09     88.92 o
  -8   8   1    13490.65    14069.33    382.32 o
  -7   8   1     9892.07    10541.22    240.06 o
  -6   8   1     1994.93     2036.17     73.72 o
  -5   8   1    35953.75    37591.77    859.01 o
  -4   8   1    15980.35    16335.85    357.12 o
  -3   8   1      618.95      725.90     54.53 o
  -2   8   1      521.18      550.14     49.87 o
  -1   8   1     4093.50     4045.07    170.49 o
   0   8   1      818.98      659.36     86.97 o
   1   8   1     7613.25     7703.53    316.38 o
   2   8   1    20633.92    19741.15    616.99 o
   3   8   1     5991.99     6046.46    305.72 o
   4   8   1      874.86      854.42    174.86 o
   5   8   1     5222.27     4920.34    290.34 o
   6   8   1        5.57       12.49    121.78 o
 -10   9   1     1942.84     2088.94    168.61 o
  -9   9   1     2830.08     3038.18    145.27 o
  -8   9   1      510.66      528.31     63.92 o
  -7   9   1    25182.85    25560.20    543.82 o
  -6   9   1    16647.65    17645.05    431.11 o
  -5   9   1      121.36      109.96     36.15 o
  -4   9   1     6634.65     6725.68    201.34 o
  -3   9   1     2460.73     2579.31    106.18 o
  -2   9   1       86.05      133.58     42.17 o
  -1   9   1     3030.11     2942.80    146.52 o
   0   9   1    12362.83    12037.02    405.10 o
   1   9   1     2680.77     2723.13    153.31 o
   2   9   1     1848.46     1904.78    134.09 o
   3   9   1    17362.18    16984.50    685.96 o
   4   9   1     5204.84     4888.68    290.34 o
   5   9   1        3.31      121.78    128.02 o
 -10  10   1        7.17       49.96     71.82 o
  -9  10   1     6046.80     6500.99    390.31 o
  -8  10   1    13741.72    14276.39    486.19 o
  -7  10   1        8.73       17.17     37.58 o
  -6  10   1    16659.50    16898.05    724.41 o
  -5  10   1    21684.72    21867.61    810.91 o
  -4  10   1     1187.29     1117.36     91.15 o
  -3  10   1     1752.40     1688.76    106.11 o
  -2  10   1      210.95      168.61     48.14 o
  -1  10   1     3120.64     3199.40    260.80 o
   0  10   1     2630.53     2855.77    189.78 o
   1  10   1    15930.60    15760.85    525.07 o
   2  10   1    11332.18    11378.71    501.92 o
   3  10   1       58.41      162.88     84.70 o
   4  10   1     4370.60     3593.97    327.86 o
 -11  11   1       69.24       96.80     84.31 o
 -10  11   1      106.91      221.70     90.55 o
  -9  11   1       88.92       43.71     81.18 o
  -8  11   1    11319.95    11353.32    640.11 o
  -7  11   1    19876.66    19509.69    991.39 o
  -6  11   1      693.04      743.15    143.63 o
  -5  11   1     1790.60     2195.92    166.69 o
  -4  11   1     6899.58     6664.33    330.08 o
  -3  11   1      626.28      811.14    115.52 o
  -2  11   1       67.68      130.65     50.88 o
  -1  11   1     4554.98     4706.50    257.74 o
   0  11   1    10703.77    11592.37    415.94 o
   1  11   1       58.86       25.89     68.34 o
   2  11   1    10752.17    10935.36    502.64 o
   3  11   1     6002.36     5267.62    412.17 o
 -11  12   1        1.03       -3.12     93.67 o
 -10  12   1     1707.07     1892.22    212.33 o
  -9  12   1     7289.00     7531.41    483.98 o
  -8  12   1     2559.90     2850.82    265.41 o
  -7  12   1    10218.93    10179.27    621.37 o
  -6  12   1    15653.61    15905.89    896.15 o
  -5  12   1     1617.94     1605.26    155.37 o
  -4  12   1      897.61     1065.98    135.45 o
  -3  12   1      555.26      640.87    116.77 o
  -2  12   1      477.39      564.40    114.56 o
  -1  12   1       60.36       68.69     72.86 o
   0  12   1     7770.65     7609.43    413.77 o
   1  12   1     9834.34     9264.39    693.19 o
 -10  13   1       42.17       18.73    103.04 o
  -9  13   1     5021.08     5689.15    424.66 o
  -8  13   1    14706.38    14581.96    843.07 o
  -7  13   1     2717.32     2891.41    296.64 o
  -6  13   1     8328.04     7675.05    540.19 o
  -5  13   1     4458.63     4487.00    390.31 o
  -4  13   1     1368.98     1070.90    147.73 o
  -3  13   1       27.34        4.13     78.06 o
  -2  13   1       51.24       56.96     79.48 o
  -1  13   1     4008.79     4111.94    296.91 o
   0  13   1       94.95       71.82    124.90 o
 -10  14   1     1449.79     1286.46    231.06 o
  -9  14   1     1895.58     1907.83    252.92 o
  -8  14   1     4551.55     4599.41    399.68 o
  -7  14   1    17979.01    17938.63   1033.54 o
  -6  14   1     5329.23     5398.76    452.76 o
  -5  14   1      624.53      505.84    174.86 o
  -4  14   1     2790.44     3163.07    352.84 o
  -3  14   1       26.43      -18.46     75.96 o
  -2  14   1      223.29       59.85     85.77 o
  -1  14   1     1341.51     1205.28    256.04 o
   0  14   1     6202.97     6347.99    590.15 o
  -9  15   1     8331.09     9139.49    643.23 o
  -8  15   1     3630.37     3637.68    387.19 o
  -7  15   1     1686.55     1726.73    281.02 o
  -6  15   1    13427.69    14060.51    905.52 o
  -5  15   1     6325.37     6707.08    555.80 o
  -4  15   1       29.24       59.33    140.51 o
  -3  15   1       37.06      202.96    143.63 o
  -2  15   1     1300.66     1320.81    268.53 o
   3 -16   2     7778.22     8006.03    643.23 o
   4 -16   2       26.12       87.43    153.00 o
   5 -16   2      219.96       96.80    159.25 o
   6 -16   2     1125.45     1105.36    243.55 o
   7 -16   2      791.91      964.84    227.94 o
   1 -15   2     7745.23     7870.43    630.74 o
   2 -15   2      297.38      412.17    184.23 o
   3 -15   2     4391.94     4446.41    437.15 o
   4 -15   2     3416.53     2891.41    343.47 o
   5 -15   2      455.26      334.10    159.25 o
   6 -15   2      259.02      243.39    121.21 o
   7 -15   2     3832.63     3859.38    387.19 o
   8 -15   2     3328.28     3375.40    355.96 o
   9 -15   2       42.33      221.70    162.37 o
  -1 -14   2     3897.38     3184.93    430.90 o
   0 -14   2      376.50      497.52    190.47 o
   1 -14   2     6856.19     7167.11    408.39 o
   2 -14   2    11659.06    11618.46    821.21 o
   3 -14   2     1893.59     1845.38    265.41 o
   4 -14   2     1926.44     1654.91    246.68 o
   5 -14   2        1.24       24.98    103.04 o
   6 -14   2      457.82      444.53    156.12 o
   7 -14   2      697.12      224.82    128.02 o
   8 -14   2     9323.15     9729.63    627.62 o
   9 -14   2     7842.78     7878.01    533.94 o
  -2 -13   2       44.55      137.39    174.86 o
  -1 -13   2     4833.27     5102.13    483.98 o
   0 -13   2    11087.82    11296.84    549.65 o
   1 -13   2     2096.73     2307.45    214.13 o
   2 -13   2     5459.32     5677.97    331.17 o
   3 -13   2    11124.60    12133.61    547.08 o
   4 -13   2      882.23      690.07    168.61 o
   5 -13   2      504.95      540.19    143.63 o
   6 -13   2     3335.87     3021.54    398.12 o
   7 -13   2     5817.26     5923.38    320.29 o
   8 -13   2      365.02      380.94    124.90 o
   9 -13   2    11423.02    11940.35    696.31 o
  10 -13   2     9318.48     9133.24    555.80 o
  -3 -12   2      241.11      338.94    114.79 o
  -2 -12   2     3017.64     2948.59    228.68 o
  -1 -12   2      921.66      860.17    109.17 o
   0 -12   2     6325.34     6552.06    280.17 o
   1 -12   2    21295.93    21565.29    865.85 o
   2 -12   2     7075.30     6999.03    364.13 o
   3 -12   2      278.70      290.03     87.19 o
   4 -12   2     3088.85     3170.57    295.07 o
   5 -12   2      425.11      421.53    131.14 o
   6 -12   2       57.50       71.72     65.81 o
   7 -12   2    10747.15     9638.15    485.55 o
   8 -12   2    15599.30    16083.87    868.05 o
   9 -12   2     2103.44     2148.26    215.45 o
  10 -12   2     4008.51     3931.20    290.39 o
  -4 -11   2        1.87      -24.36     83.14 o
  -3 -11   2      436.79      472.65    110.99 o
  -2 -11   2     2494.15     2583.76    169.77 o
  -1 -11   2    16800.86    17132.00    566.08 o
   0 -11   2     5122.83     5239.96    231.65 o
   1 -11   2     1965.42     1973.33    130.03 o
   2 -11   2    11400.21    11858.74    437.07 o
   3 -11   2     4977.50     5075.31    273.68 o
   4 -11   2       26.38       13.61     43.01 o
   5 -11   2      626.49      550.76    122.46 o
   6 -11   2     5680.55     5595.58    287.20 o
   7 -11   2      984.88      934.94    110.85 o
   8 -11   2    10778.97    11247.16    624.50 o
   9 -11   2    16993.17    17501.48    896.15 o
  -5 -10   2      115.83      -62.45    118.65 o
  -4 -10   2       25.78        6.59     78.02 o
  -3 -10   2     2611.73     2742.57    207.82 o
  -2 -10   2     3113.26     3231.23    212.09 o
  -1 -10   2     3077.25     3188.48    170.73 o
   0 -10   2    15145.63    15629.37    506.55 o
   1 -10   2    16316.21    16506.25    523.20 o
   2 -10   2        4.44       14.26     31.42 o
   3 -10   2     5643.09     6015.90    228.55 o
   4 -10   2      263.55      233.89     39.82 o
   5 -10   2        0.93      -17.54     27.72 o
   6 -10   2      338.11      401.84     82.20 o
   7 -10   2    15668.84    15278.28    582.04 o
   8 -10   2     5184.29     5208.29    324.74 o
  -6  -9   2     1206.52      999.19    193.59 o
  -5  -9   2     1041.99     1072.72    243.55 o
  -4  -9   2      386.84      303.96     91.83 o
  -3  -9   2       39.20       23.02     51.27 o
  -2  -9   2    10951.38    11135.78    388.15 o
  -1  -9   2     8521.03     8353.74    305.34 o
   0  -9   2       48.83       23.50     35.97 o
   1  -9   2    15629.43    15135.40    415.34 o
   2  -9   2    15283.79    15339.64    366.28 o
   3  -9   2      378.79      425.89     46.42 o
   4  -9   2      734.04      678.46     84.47 o
   5  -9   2     2956.45     2814.08    145.57 o
   6  -9   2     1001.37     1063.62     61.99 o
   7  -9   2      396.40      498.39     79.62 o
  -7  -8   2     6192.79     6519.73    483.98 o
  -6  -8   2      903.99      908.53    173.30 o
  -5  -8   2     1549.87     1669.16    332.54 o
  -4  -8   2      118.33       65.74     62.90 o
  -3  -8   2     4171.33     4032.71    187.87 o
  -2  -8   2      150.10      156.41     52.19 o
  -1  -8   2    11487.51    11341.82    377.23 o
   0  -8   2    27125.21    26959.32    687.51 o
   1  -8   2      112.82      100.09     27.21 o
   2  -8   2    20030.74    20305.23    460.53 o
   3  -8   2     5637.62     5638.91    154.90 o
   4  -8   2        1.05        4.33     22.00 o
   5  -8   2      367.52      358.54     37.26 o
   6  -8   2    11495.72    11630.03    305.23 o
  -7  -7   2     2349.31     2482.35    211.55 o
  -6  -7   2     4974.91     4895.70    282.00 o
  -5  -7   2      476.06      471.25     94.51 o
  -4  -7   2        1.97        9.99     41.34 o
  -3  -7   2     2137.85     2171.97    125.93 o
  -2  -7   2    15361.17    15353.53    515.26 o
  -1  -7   2     1239.55     1207.83     74.66 o
   0  -7   2    14168.42    13518.87    323.22 o
   1  -7   2    33384.07    32985.34    718.18 o
   2  -7   2     4486.31     4547.59    183.88 o
   3  -7   2     3495.73     3585.34     91.49 o
   4  -7   2      105.59       73.98     20.80 o
   5  -7   2     4330.17     4677.92    140.70 o
  -8  -6   2    11743.28    12371.25    736.90 o
  -7  -6   2     3273.55     3552.51    237.53 o
  -6  -6   2      319.83      264.05     84.01 o
  -5  -6   2      763.17      849.69    126.46 o
  -4  -6   2     1401.74     1349.66    115.73 o
  -3  -6   2       97.27      117.91     40.85 o
  -2  -6   2    14198.19    14089.79    436.19 o
  -1  -6   2    33368.29    31629.82    782.83 o
   0  -6   2     7642.60     7205.80    185.10 o
   1  -6   2     4749.11     4475.57    124.27 o
   2  -6   2    13182.66    12672.50    255.50 o
   3  -6   2     8440.69     9061.90    190.68 o
   4  -6   2        4.21      -13.14     13.14 o
   5  -6   2     5594.70     4149.77    256.04 o
  -9  -5   2     3783.70     4255.93    368.45 o
  -8  -5   2      700.54      551.09    119.94 o
  -7  -5   2     6186.73     6373.78    322.41 o
  -6  -5   2     3642.38     3316.78    205.57 o
  -5  -5   2        0.49      -40.70     52.28 o
  -4  -5   2     1435.20     1429.43     86.70 o
  -3  -5   2    12251.45    11676.37    325.25 o
  -2  -5   2     4369.58     4166.66    166.81 o
  -1  -5   2    31365.47    31381.98    621.70 o
   0  -5   2    59476.61    56927.30   1092.12 o
   1  -5   2    14690.89    14294.33    292.86 o
   2  -5   2     1778.75     1620.82     45.11 o
   3  -5   2     2301.45     2227.53     92.40 o
   4  -5   2       19.92       41.97     27.53 o
   5  -5   2       73.54       81.18     53.08 o
   6  -5   2    17184.39    15434.40    849.31 o
   7  -5   2    27487.34    26541.04   1389.50 o
  -9  -4   2    12090.22    12477.99    665.09 o
  -8  -4   2     8316.48     8418.85    397.56 o
  -7  -4   2       42.09       76.91     76.50 o
  -6  -4   2      716.59      812.07    149.88 o
  -5  -4   2      303.70      275.25     60.71 o
  -4  -4   2       14.59      -10.94     26.99 o
  -3  -4   2    11074.40    11430.84    281.06 o
  -2  -4   2    59620.97    59263.16   1141.02 o
  -1  -4   2    25264.54    24172.62    481.16 o
   0  -4   2     2590.02     2443.53     68.72 o
   1  -4   2    21470.33    21310.44    461.50 o
   2  -4   2    13049.33    12521.39    532.27 o
   3  -4   2     4182.25     4396.60    367.76 o
   4  -4   2       30.85       96.80     49.96 o
   5  -4   2     9943.88    10066.86    562.05 o
   6  -4   2     2046.83     2241.94    184.23 o
   7  -4   2    11804.94    12327.53    683.82 o
  10  -4   2     1223.50     1445.71    134.27 o
  11  -4   2      891.68      761.88    112.41 o
 -10  -3   2     6888.38     7769.19    398.22 o
  -9  -3   2      211.76      227.29     93.03 o
  -8  -3   2     6860.07     6736.90    329.28 o
  -7  -3   2    13085.38    13529.91    541.03 o
  -6  -3   2      615.93      486.47     56.72 o
  -5  -3   2       43.17       53.47     32.62 o
  -4  -3   2     5975.20     5654.90    206.64 o
  -3  -3   2    10527.85    10400.62    254.02 o
  -2  -3   2      103.96      101.35     24.88 o
  -1  -3   2   298198.59   300877.03   5638.64 o
   0  -3   2    24741.90    25205.74    492.02 o
   1  -3   2      386.23      402.44     22.83 o
   2  -3   2    10918.45    10942.83    274.10 o
   3  -3   2     2937.20     2968.67    126.02 o
   4  -3   2       38.09        6.24     28.10 o
   5  -3   2    17319.55    16633.43    868.05 o
   6  -3   2    27071.81    27165.54   1389.50 o
   7  -3   2     7569.18     7561.34    274.56 o
   8  -3   2     2714.14     2631.31    127.55 o
   9  -3   2    11872.12    11765.49    596.39 o
  10  -3   2     2463.10     2607.27    199.84 o
 -10  -2   2     5888.66     6525.39    441.83 o
  -9  -2   2    11279.94    11836.97    503.74 o
  -8  -2   2     1837.19     1812.22    143.70 o
  -7  -2   2     3463.65     3234.22    185.27 o
  -6  -2   2     1011.47      901.31     66.56 o
  -5  -2   2     1091.57     1148.06     74.66 o
  -4  -2   2     3221.85     3469.19    164.54 o
  -3  -2   2    20146.62    19969.64    403.15 o
  -2  -2   2    24866.88    25128.95    495.01 o
  -1  -2   2     3362.84     3668.58     92.14 o
   0  -2   2    63974.70    58641.25   2517.01 o
   1  -2   2    46578.91    47753.19    846.69 o
   2  -2   2    11041.91    11935.91    295.53 o
   3  -2   2      571.56      768.13     62.45 o
   4  -2   2     1236.84     1212.88     57.41 o
   5  -2   2     5467.25     5610.76    205.19 o
   6  -2   2     1353.89     1239.36     74.68 o
   7  -2   2    26447.42    25755.42    866.44 o
   8  -2   2    13341.35    13529.69    677.58 o
   9  -2   2      332.00      421.53     90.55 o
  10  -2   2     3151.54     3275.48    240.43 o
 -10  -1   2     1078.07     1237.75    127.46 o
  -9  -1   2     5109.36     5681.15    485.55 o
  -8  -1   2    16281.50    16769.89    641.47 o
  -7  -1   2     2007.36     2039.45    175.27 o
  -6  -1   2       31.63       -3.65     31.01 o
  -5  -1   2     2439.81     2606.58     95.19 o
  -4  -1   2     9282.64     8532.59    222.83 o
  -3  -1   2      970.31      867.27     40.73 o
  -2  -1   2    23804.58    22607.72    678.19 o
  -1  -1   2    92683.21    77493.14   1651.19 o
   0  -1   2     5829.07     6142.74    128.71 o
   1  -1   2    10589.59    10172.93    192.45 o
   2  -1   2    14189.74    14169.65    358.65 o
   3  -1   2      148.51      161.83     13.98 o
   4  -1   2     2238.02     2517.00     78.71 o
   5  -1   2     7357.14     7315.56    194.22 o
   6  -1   2    12370.50    11927.58    307.33 o
   7  -1   2       76.46       86.77     31.10 o
   8  -1   2    15027.02    14271.41    682.26 o
   9  -1   2    10139.71    10810.01    587.03 o
  10  -1   2      224.39      287.27    103.04 o
 -11   0   2     2486.25     2769.64    259.17 o
 -10   0   2    13442.98    13096.80    508.49 o
  -9   0   2     3638.05     3927.70    203.60 o
  -8   0   2     2521.05     2550.28    150.76 o
  -7   0   2     9043.69     8973.00    299.38 o
  -6   0   2       23.40       14.35     28.60 o
  -5   0   2      421.01      512.55     41.31 o
  -4   0   2     4665.58     4662.53    107.34 o
  -3   0   2    12363.73    11448.98    391.00 o
  -2   0   2     1080.93     1060.02     37.46 o
  -1   0   2    21044.51    20897.32    374.73 o
   0   0   2    84050.49    85936.40   1618.10 o
   1   0   2     7223.58     7199.69    135.33 o
   2   0   2     1895.85     2014.86     49.50 o
   3   0   2     1641.26     1667.45     52.02 o
   4   0   2     5979.65     5902.27    155.03 o
   5   0   2      165.97       65.50     37.43 o
   6   0   2    17844.46    17932.64    454.63 o
   7   0   2    20153.78    19871.53    939.86 o
   8   0   2      123.04      119.61     54.06 o
   9   0   2     2624.33     2383.78    162.67 o
  10   0   2     1775.09     1836.02    209.21 o
 -11   1   2     3302.72     3899.97    293.51 o
 -10   1   2     4058.25     3778.20    268.53 o
  -9   1   2    13344.32    13344.85    552.68 o
  -8   1   2     6602.24     6479.63    226.68 o
  -7   1   2     1143.49     1118.36     70.93 o
  -6   1   2     1326.74     1344.48     62.81 o
  -5   1   2     3315.46     3280.27    105.49 o
  -4   1   2     2523.66     2510.64    179.78 o
  -3   1   2    14419.26    14694.21    287.81 o
  -2   1   2    58133.56    59142.05   1390.52 o
  -1   1   2    15662.76    16015.11    287.86 o
   0   1   2    12374.15    13100.32    223.91 o
   1   1   2    10719.46    10783.14    201.56 o
   2   1   2     1462.30     1537.66     45.64 o
   3   1   2       11.56       12.18     15.40 o
   4   1   2     6863.56     6786.86    189.19 o
   5   1   2    14840.48    14219.77    426.74 o
   6   1   2      723.64      798.25     84.31 o
   7   1   2     4380.86     4813.64    284.15 o
   8   1   2    17733.79    18580.05    700.08 o
   9   1   2     1650.19     1744.27    150.01 o
 -11   2   2    10797.36    10972.38    599.52 o
 -10   2   2    10590.25    10660.13    565.17 o
  -9   2   2       17.31       24.98     49.96 o
  -8   2   2     9511.93     9267.17    286.41 o
  -7   2   2     3809.58     3725.48    139.01 o
  -6   2   2      112.71      158.46     25.69 o
  -5   2   2      465.17      472.21     29.75 o
  -4   2   2    30518.08    30170.93    902.73 o
  -3   2   2    26996.88    29223.50    787.20 o
  -2   2   2    28199.42    29966.52    573.52 o
  -1   2   2    46144.74    49553.29    815.52 o
   0   2   2     9840.47    10348.70    196.12 o
   1   2   2     5247.19     5463.19    128.61 o
   2   2   2     3216.45     3291.38     92.20 o
   3   2   2     5829.89     5967.54    174.33 o
   4   2   2      292.80      292.35     36.98 o
   5   2   2    11177.71    10826.24    296.70 o
   6   2   2    25782.20    24974.74    894.58 o
   7   2   2     1536.87     1666.41    133.33 o
   8   2   2     2191.45     1836.10    454.32 o
   9   2   2     3407.33     3423.08    227.59 o
 -12   3   2     4813.50     4864.82    352.84 o
 -11   3   2      212.15      221.70     90.55 o
 -10   3   2    17224.76    16627.18    827.46 o
  -9   3   2     7735.96     7874.88    418.41 o
  -8   3   2      859.75      873.12     70.52 o
  -7   3   2     2864.82     3086.33    112.36 o
  -6   3   2        1.55      -16.79     18.48 o
  -5   3   2     3391.44     3435.52    100.11 o
  -4   3   2     6384.29     6494.14    192.02 o
  -3   3   2    61297.05    60855.30   1296.50 o
  -2   3   2    25039.27    25911.03    480.98 o
  -1   3   2       28.30       -1.39     15.36 o
   0   3   2    18467.89    18674.12    344.42 o
   1   3   2     7669.14     7443.33    181.67 o
   2   3   2      168.88       96.33     33.35 o
   3   3   2      176.67      114.43     49.89 o
   4   3   2     8282.30     8279.67    240.82 o
   5   3   2     5344.83     5110.19    242.71 o
   6   3   2     3000.62     3299.51    190.21 o
   7   3   2    10573.47    11137.34    468.41 o
   8   3   2     3153.72     3074.30    523.01 o
 -12   4   2     5365.27     5676.66    399.68 o
 -11   4   2    10760.38    10607.05    587.03 o
 -10   4   2      575.76      483.98    103.04 o
  -9   4   2    10034.92    10090.09    378.42 o
  -8   4   2     2075.64     2140.11    110.13 o
  -7   4   2     2100.79     2109.71    142.52 o
  -6   4   2        1.11       32.33     20.65 o
  -5   4   2    12105.79    12128.34    343.34 o
  -4   4   2    17474.28    17937.18    409.91 o
  -3   4   2     5849.58     6456.09    134.52 o
  -2   4   2    19053.88    19432.67    355.95 o
  -1   4   2    31249.06    32121.42    648.90 o
   0   4   2        6.35        9.65     15.23 o
   1   4   2    10381.74    10827.07    291.02 o
   2   4   2     2181.39     2307.62     97.15 o
   3   4   2     1767.49     1761.23     92.39 o
   4   4   2     2252.66     2147.57    136.31 o
   5   4   2    13833.10    14006.67   1269.29 o
   6   4   2     4421.47     4285.84    391.87 o
   7   4   2     1797.72     2042.97    167.29 o
   8   4   2     6364.30     6560.32    455.88 o
 -12   5   2      294.50      421.53    143.63 o
 -11   5   2     6639.58     6288.67    402.80 o
 -10   5   2    19079.23    18382.02    927.38 o
  -9   5   2     2873.94     3013.19    196.72 o
  -8   5   2     3399.12     3417.93    316.93 o
  -7   5   2     2914.56     2991.35    109.70 o
  -6   5   2      821.34      828.53     44.62 o
  -5   5   2       98.62      125.34     31.10 o
  -4   5   2    14594.11    14542.00    307.43 o
  -3   5   2    23997.84    23666.28    614.68 o
  -2   5   2        3.83      -15.84     15.84 o
  -1   5   2    38921.02    39794.05    744.47 o
   0   5   2    27070.68    27222.25    666.53 o
   1   5   2      162.84      162.09     33.90 o
   2   5   2      324.48      344.84     55.43 o
   3   5   2      304.58      316.08     54.08 o
   4   5   2     3554.51     3609.91    203.15 o
   5   5   2     5017.34     4798.69    254.67 o
   6   5   2     9626.05    10100.26    447.16 o
   7   5   2     4536.59     4716.75    334.10 o
  -9   6   2    21058.96    21613.22    673.95 o
  -8   6   2     4963.54     5060.71    213.97 o
  -7   6   2      555.72      567.27     43.41 o
  -6   6   2     2235.67     2375.50     78.83 o
  -5   6   2     5906.21     6205.55    191.99 o
  -4   6   2      960.41      947.70     46.29 o
  -3   6   2    30876.49    30470.18    688.05 o
  -2   6   2    48803.88    49188.11    998.25 o
  -1   6   2     3610.68     3719.45    212.11 o
   0   6   2     4287.97     4218.69    169.42 o
   1   6   2     6109.20     6384.87    236.12 o
   2   6   2        4.85        8.24     34.16 o
   3   6   2      112.40       89.61    106.49 o
   4   6   2     9755.23     9468.86    416.85 o
   5   6   2     6338.20     6547.89    327.65 o
   6   6   2       72.22       73.19     74.20 o
   7   6   2     7211.81     7959.19    537.07 o
  -9   7   2     1157.17     1187.82     83.60 o
  -8   7   2     8982.48     9214.90    262.18 o
  -7   7   2     2648.58     2599.57    102.11 o
  -6   7   2        1.43        2.40     24.81 o
  -5   7   2    12081.44    12363.48    298.33 o
  -4   7   2    22127.75    22505.55    519.73 o
  -3   7   2     2633.05     2448.22     83.43 o
  -2   7   2    13295.14    13021.73    345.49 o
  -1   7   2    42439.09    41680.97   1168.70 o
   0   7   2     6441.86     6355.36    237.41 o
   1   7   2       38.13       48.60     36.63 o
   2   7   2       67.19       40.91     40.87 o
   3   7   2     1700.71     1787.78    148.39 o
   4   7   2        9.06       10.73     60.89 o
   5   7   2    12025.22    11917.35    521.85 o
   6   7   2     8597.09     8233.97    546.43 o
 -10   8   2    16151.95    16396.12    805.60 o
  -9   8   2    10336.02    10400.95    362.68 o
  -8   8   2        0.55        9.75     30.54 o
  -7   8   2      277.38      233.17     33.82 o
  -6   8   2     6002.41     6243.66    178.94 o
  -5   8   2      427.81      494.74     36.83 o
  -4   8   2    14785.23    15225.68    382.22 o
  -3   8   2    39005.93    38970.73    806.97 o
  -2   8   2    11976.25    11662.13    375.27 o
  -1   8   2     1442.32     1391.50    181.31 o
   0   8   2     8070.56     8048.11    292.63 o
   1   8   2      211.84      203.12     52.48 o
   2   8   2       10.67       52.79     46.25 o
   3   8   2     2809.94     2726.48    194.13 o
   4   8   2     8821.93     8753.83    416.10 o
   5   8   2     2272.44     1948.42    237.31 o
 -11   9   2     7579.39     7581.37    421.53 o
 -10   9   2       12.07       59.33     71.82 o
  -9   9   2     3881.50     3949.49    182.62 o
  -8   9   2     2664.28     2849.29    148.43 o
  -7   9   2      412.05      413.57     62.65 o
  -6   9   2     3499.68     3569.68    126.33 o
  -5   9   2    19454.92    20190.80    440.90 o
  -4   9   2     7735.60     8149.79    233.16 o
  -3   9   2     1361.62     1486.96     83.73 o
  -2   9   2    22590.49    22733.55    681.82 o
  -1   9   2     8641.36     8566.67    309.22 o
   0   9   2        2.69       39.10     40.95 o
   1   9   2      194.50      190.15     57.61 o
   2   9   2      882.82      734.22    165.49 o
   3   9   2      450.97      493.94    103.52 o
   4   9   2     2944.71     3168.91    233.97 o
 -12  10   2        2.68       43.71     84.31 o
 -11  10   2     9744.13    10694.48    580.78 o
 -10  10   2    11789.85    12280.70    658.84 o
  -9  10   2      171.08      333.03     68.45 o
  -8  10   2     3189.45     3455.75    176.91 o
  -7  10   2       28.83       72.63     65.57 o
  -6  10   2     3125.73     3163.67    215.05 o
  -5  10   2     3687.38     3928.19    221.89 o
  -4  10   2    26352.24    25506.02   1938.91 o
  -3  10   2    19561.80    19116.82    589.93 o
  -2  10   2     3288.23     3233.94    162.22 o
  -1  10   2    11803.70    11685.28    405.52 o
   0  10   2     3090.30     3008.18    169.48 o
   1  10   2       50.26       54.46     54.51 o
   2  10   2      282.95      228.84    113.97 o
   3  10   2     5972.00     5487.93    320.17 o
   4  10   2     1338.18     1495.67    237.31 o
 -11  11   2       94.92       -3.12     96.80 o
 -10  11   2     3157.58     3312.95    271.66 o
  -9  11   2     8258.09     8931.00    348.55 o
  -8  11   2      264.53      246.68     67.49 o
  -7  11   2      210.71      170.26     60.61 o
  -6  11   2     2499.83     2304.39    243.55 o
  -5  11   2     9479.76     9959.96    442.59 o
  -4  11   2     1362.94     1403.97    144.51 o
  -3  11   2    16946.75    16783.84    687.55 o
  -2  11   2    16837.87    16397.78    536.68 o
  -1  11   2      315.99      339.56     71.92 o
   0  11   2     2286.96     2271.43    228.56 o
   1  11   2       15.14       41.42     68.69 o
   2  11   2      106.72       46.22    110.85 o
   3  11   2     1104.56      992.95    199.84 o
 -11  12   2    16908.60    17748.15    946.11 o
 -10  12   2     2214.57     2226.33    237.31 o
  -9  12   2      866.73      858.68    159.25 o
  -8  12   2     1075.16      752.52    162.37 o
  -7  12   2      161.35      227.94    115.53 o
  -6  12   2      351.48      252.92    118.65 o
  -5  12   2    11727.00    12036.82    746.27 o
  -4  12   2    14491.01    14715.79    626.63 o
  -3  12   2       82.92      181.46     76.43 o
  -2  12   2     5963.98     5983.15    635.42 o
  -1  12   2    10373.43     9499.23    541.75 o
   0  12   2      819.54     1030.42    231.06 o
   1  12   2       15.38       46.84    140.51 o
 -10  13   2     8525.58     8920.91    577.66 o
  -9  13   2     2676.61     2732.17    290.39 o
  -8  13   2       83.55      -12.49     84.31 o
  -7  13   2      223.82      209.21    124.90 o
  -6  13   2     1954.36     1910.96    259.17 o
  -5  13   2       62.72      134.27    118.65 o
  -4  13   2     9150.89     9350.28    577.66 o
  -3  13   2    14848.50    15385.88    678.80 o
  -2  13   2     2963.25     2446.32    257.60 o
  -1  13   2     1967.42     1992.73    215.20 o
   0  13   2      768.88      908.64    249.80 o
 -10  14   2      643.06      652.60    199.84 o
  -9  14   2     1256.51     1011.68    221.70 o
  -8  14   2        7.63       74.94    128.02 o
  -7  14   2       70.22      -53.08    121.78 o
  -6  14   2     2530.55     2719.68    321.61 o
  -5  14   2     8421.11     8009.15    602.64 o
  -4  14   2     1903.68     1861.00    290.39 o
  -3  14   2     3824.16     2875.80    365.33 o
  -2  14   2     6313.11     6345.96    390.63 o
  -1  14   2     1281.24     1264.60    290.39 o
  -8  15   2        0.13      -56.20    134.27 o
  -7  15   2      930.11      924.25    237.31 o
  -6  15   2      921.25      846.19    234.19 o
  -5  15   2     2037.73     2226.33    334.10 o
  -4  15   2    13753.54    12864.60    877.42 o
  -3  15   2     2574.18     2366.84    352.84 o
   2 -16   3      178.47      206.08    162.37 o
   3 -16   3     1451.92     1423.85    281.02 o
   4 -16   3     8945.76     9373.67    699.43 o
   5 -16   3     4655.50     4474.51    449.64 o
   6 -16   3     1831.32     1795.42    293.51 o
   7 -16   3     6042.82     6076.34    512.09 o
   0 -15   3       23.86       68.69    177.98 o
   1 -15   3       26.29      -90.20     90.20 o
   2 -15   3     2942.52     2323.12    321.61 o
   3 -15   3     3328.63     2547.94    324.74 o
   4 -15   3      743.37      633.86    184.23 o
   5 -15   3    13935.38    12886.46    824.33 o
   6 -15   3     6928.37     7679.68    424.97 o
   7 -15   3        1.70       93.67    118.65 o
   8 -15   3     1336.42     1426.97    243.55 o
  -1 -14   3      683.41      955.48    271.66 o
   0 -14   3        9.94       77.20     96.03 o
   1 -14   3      274.90      245.80    105.36 o
   2 -14   3      566.56      519.39    125.79 o
   3 -14   3    13575.78    13179.97    836.82 o
   4 -14   3    10163.62    10285.43    686.94 o
   5 -14   3       39.40      154.87     88.33 o
   6 -14   3     5458.45     5419.68    327.65 o
   7 -14   3     5400.26     5142.72    415.29 o
   8 -14   3      291.26      174.86    118.65 o
   9 -14   3        9.45      -18.73    106.16 o
  -2 -13   3     5391.72     6401.08    596.39 o
  -1 -13   3      920.65     1308.43    185.79 o
   0 -13   3       12.57      -49.96     70.65 o
   1 -13   3     1246.42     1125.45    160.45 o
   2 -13   3     4683.22     5009.04    519.89 o
   3 -13   3      227.57      328.68    156.12 o
   4 -13   3    13540.68    13407.91    808.72 o
   5 -13   3    15616.67    15010.17    647.54 o
   6 -13   3     1294.49     1488.61    158.15 o
   7 -13   3     3009.63     3098.26    218.29 o
   8 -13   3      791.00      649.47    146.76 o
   9 -13   3       11.03        3.12     93.67 o
  10 -13   3      633.76      312.25    121.78 o
  -4 -12   3     9482.98     9817.06    649.47 o
  -3 -12   3     1489.64     1541.17    271.66 o
  -2 -12   3      169.58      253.69     96.75 o
  -1 -12   3     1784.32     1637.83    151.22 o
   0 -12   3       67.95       43.31     75.96 o
   1 -12   3       53.88      101.48     76.90 o
   2 -12   3     8413.86     8490.95    774.37 o
   3 -12   3    15846.17    16192.99    902.40 o
   4 -12   3     1856.15     1908.33    174.86 o
   5 -12   3     4790.53     5208.84    294.65 o
   6 -12   3    12680.25    12738.98    544.95 o
   7 -12   3     2228.45     2046.90    204.52 o
   8 -12   3      120.78      109.29     93.67 o
   9 -12   3      498.36      583.90    121.78 o
  -5 -11   3     2956.36     2754.02    309.13 o
  -4 -11   3     1107.77      958.45    154.12 o
  -3 -11   3    10315.68    11118.13    515.48 o
  -2 -11   3     3476.18     3948.57    211.53 o
  -1 -11   3      111.90      134.45     62.72 o
   0 -11   3        6.17        7.43     55.65 o
   1 -11   3     5848.34     6183.50    279.91 o
   2 -11   3      480.37      469.16     65.80 o
   3 -11   3     6272.55     5936.99    306.00 o
   4 -11   3    27233.65    27774.26    879.45 o
   5 -11   3     6903.49     7667.64    367.22 o
   6 -11   3     1022.85      891.74    111.78 o
   7 -11   3     3117.69     3458.98    202.72 o
   8 -11   3       87.78       31.22     74.94 o
   9 -11   3       13.46       81.18     78.06 o
  -6 -10   3      598.06      580.78    202.96 o
  -5 -10   3     7164.94     7532.88    468.37 o
  -4 -10   3     6258.23     6431.04    351.11 o
  -3 -10   3      401.63      325.82    107.73 o
  -2 -10   3     6001.09     6295.65    267.47 o
  -1 -10   3     1377.70     1393.39    112.85 o
   0 -10   3       96.90      177.98     65.50 o
   1 -10   3      248.21      260.75     51.15 o
   2 -10   3    23434.45    23889.72    553.03 o
   3 -10   3     6811.83     6447.13    228.96 o
   4 -10   3     4297.53     3977.57    227.99 o
   5 -10   3    20078.31    19943.79    695.42 o
   6 -10   3     8760.80     8778.60    380.97 o
   7 -10   3       48.99       84.31     52.44 o
   8 -10   3       34.00       24.98     65.57 o
  -6  -9   3     3867.97     4068.59    355.96 o
  -5  -9   3      120.38       12.49     75.07 o
  -4  -9   3    12750.58    12925.55    558.99 o
  -3  -9   3     8506.78     8900.72    336.95 o
  -2  -9   3        4.06       34.40     45.35 o
  -1  -9   3       24.67       82.08     57.93 o
   0  -9   3     2117.06     2366.08    132.54 o
   1  -9   3     3836.34     3999.99    134.43 o
   2  -9   3     5548.12     5624.20    166.02 o
   3  -9   3    23465.02    23380.24    529.98 o
   4  -9   3    11412.53    11751.38    293.96 o
   5  -9   3      394.60      415.06     45.86 o
   6  -9   3     2224.05     2358.15     99.63 o
   7  -9   3     3028.78     3197.11    152.30 o
  -7  -8   3       46.04       74.94    137.39 o
  -6  -8   3     9477.86     9940.14    510.52 o
  -5  -8   3    13763.48    13854.42    774.37 o
  -4  -8   3       40.00       15.17     59.95 o
  -3  -8   3     5399.68     5604.59    235.71 o
  -2  -8   3     9298.32     9160.36    520.57 o
  -1  -8   3       13.68       -3.92     33.27 o
   0  -8   3       98.76       37.34     43.23 o
   1  -8   3    17658.10    17617.76    411.87 o
   2  -8   3    14933.66    14226.56    683.25 o
   3  -8   3     2375.52     2385.08     89.37 o
   4  -8   3    30908.41    31543.66    662.56 o
   5  -8   3    23599.95    23755.50    598.71 o
   6  -8   3      114.28       99.12     32.35 o
  -8  -7   3     1299.12     1170.93    221.70 o
  -7  -7   3     6946.26     6911.56    372.78 o
  -6  -7   3      431.46      323.38    212.33 o
  -5  -7   3    11543.31    10750.94    705.68 o
  -4  -7   3    14578.33    14733.99    483.36 o
  -3  -7   3     2281.48     2438.62    135.36 o
  -2  -7   3      523.47      523.90     64.67 o
  -1  -7   3      370.03      369.79     48.41 o
   0  -7   3     1855.55     1786.31     77.37 o
   1  -7   3     3494.46     3621.88    114.96 o
   2  -7   3    45214.87    45405.82   1300.34 o
   3  -7   3    33731.63    31723.91    584.95 o
   4  -7   3      841.94      886.38     40.74 o
   5  -7   3    13930.43    13155.38    629.73 o
  -8  -6   3       50.80      -37.04    151.44 o
  -7  -6   3     5792.31     5883.05    321.10 o
  -6  -6   3    17171.96    17170.38    686.37 o
  -5  -6   3     5952.49     5719.39    288.02 o
  -4  -6   3     1425.62     1422.51    104.18 o
  -3  -6   3    12423.68    12298.42    398.27 o
  -2  -6   3     6526.15     7042.25    249.87 o
  -1  -6   3      141.26      121.69     27.47 o
   0  -6   3     7626.37     7516.25    194.31 o
   1  -6   3    17289.74    17381.10    439.43 o
   2  -6   3     3152.92     2979.85     99.53 o
   3  -6   3    36195.83    34931.59   1193.99 o
   4  -6   3    43106.63    41070.99   1036.87 o
   5  -6   3     2714.45     3010.22    190.47 o
   6  -6   3     2556.58     2110.79    221.70 o
   7  -6   3     2020.13     1658.03    202.96 o
  -9  -5   3      100.54      106.16    156.12 o
  -8  -5   3     4817.95     5022.63    297.85 o
  -7  -5   3     1698.21     1514.03    148.91 o
  -6  -5   3     3374.05     3346.65    226.38 o
  -5  -5   3    21560.38    21310.48    570.87 o
  -4  -5   3    10797.10    10576.36    354.23 o
  -3  -5   3      187.23      164.66     38.60 o
  -2  -5   3     2944.31     2743.09    100.35 o
  -1  -5   3      316.05      295.37     29.53 o
   0  -5   3        1.54      -13.16     15.08 o
   1  -5   3    22181.63    21885.99    440.62 o
   2  -5   3    36497.03    35226.57    693.95 o
   3  -5   3     7026.52     6809.58    145.51 o
   4  -5   3    11142.92    10872.13    248.83 o
   5  -5   3    25193.55    25623.04   1345.79 o
   6  -5   3     1998.76     2210.71    206.08 o
   7  -5   3      307.59      262.29     93.67 o
  -9  -4   3      402.08      404.28    116.63 o
  -8  -4   3     1538.87     1380.06    147.78 o
  -7  -4   3    13590.15    13542.60    556.12 o
  -6  -4   3     7015.88     7066.19    324.80 o
  -5  -4   3     1435.77     1440.65    101.81 o
  -4  -4   3    25597.01    24735.92    631.64 o
  -3  -4   3     5847.56     5618.68    167.14 o
  -2  -4   3       33.22       27.57     21.96 o
  -1  -4   3      359.65      436.50     31.28 o
   0  -4   3    10172.81    10502.41    228.39 o
   1  -4   3      850.85      815.38     40.16 o
   2  -4   3    15795.82    15669.05    474.00 o
   3  -4   3    30356.51    29439.36    635.25 o
   4  -4   3    14737.12    15143.41    550.38 o
   5  -4   3     2320.03     2663.47    206.08 o
   6  -4   3     4204.31     4999.08    330.98 o
   7  -4   3     1174.88     1186.54    146.76 o
   8  -4   3      364.68      352.84     65.57 o
   9  -4   3     3091.58     3281.72    212.33 o
  10  -4   3     5204.87     5551.76    324.74 o
 -10  -3   3        3.92      -38.76     96.03 o
  -9  -3   3     1207.07     1064.54    138.49 o
  -8  -3   3     3337.02     2823.84    324.74 o
  -7  -3   3     1057.14     1111.66    128.02 o
  -6  -3   3    34273.94    32240.02   1125.69 o
  -5  -3   3    11053.58    10860.50    311.02 o
  -4  -3   3      494.69      480.03     48.08 o
  -3  -3   3    14234.40    13543.16    325.03 o
  -2  -3   3      758.57      724.23     40.16 o
  -1  -3   3     2852.33     2800.21     83.01 o
   0  -3   3    10871.94    10910.27    219.11 o
   1  -3   3     7247.23     6800.19    225.03 o
   2  -3   3     6415.83     6311.16    170.02 o
   3  -3   3    14868.63    14556.41    806.29 o
   4  -3   3    43699.72    41956.54   1247.11 o
   5  -3   3    12854.10    12549.44    361.41 o
   6  -3   3     1107.21     1112.63     69.31 o
   7  -3   3       62.83       43.55     29.83 o
   8  -3   3     1033.82     1074.13    109.29 o
   9  -3   3      126.67      165.49     71.82 o
  10  -3   3     4404.65     4515.10    296.64 o
 -10  -2   3       46.43      -34.35    106.16 o
  -9  -2   3      108.50      256.04     80.89 o
  -8  -2   3     6853.81     6688.10    320.31 o
  -7  -2   3    10667.91     9907.91    725.98 o
  -6  -2   3       79.35       99.00     38.31 o
  -5  -2   3    32638.04    29443.97    965.83 o
  -4  -2   3    37256.35    34983.39    932.48 o
  -3  -2   3      306.97      356.94     29.18 o
  -2  -2   3      711.97      691.76     44.47 o
  -1  -2   3      361.52      420.06     30.83 o
   0  -2   3    17407.96    16620.53    403.33 o
   1  -2   3     1885.10     1846.79     66.37 o
   2  -2   3    76575.07    74955.32   2747.32 o
   3  -2   3    32954.52    32836.38    886.34 o
   4  -2   3     1127.51     1085.16     52.28 o
   5  -2   3    11312.88    11435.95    285.22 o
   6  -2   3      182.60      175.84     23.71 o
   7  -2   3       61.36       92.69     41.26 o
   8  -2   3     3217.10     3019.43    212.33 o
   9  -2   3     7687.08     7671.92    437.15 o
  10  -2   3     1376.38     1564.36    174.86 o
 -11  -1   3      259.19      287.27    143.63 o
 -10  -1   3        2.86       87.04     70.55 o
  -9  -1   3     2523.30     3085.12    193.56 o
  -8  -1   3      279.74      320.16     78.06 o
  -7  -1   3    21094.77    20750.10   1292.08 o
  -6  -1   3    30591.51    29376.37    771.13 o
  -5  -1   3     2231.47     2306.65     93.74 o
  -4  -1   3    17547.04    17277.36    396.07 o
  -3  -1   3     4066.68     3872.98    102.57 o
  -2  -1   3        5.04       16.11     15.87 o
  -1  -1   3    11629.68    12247.72    235.05 o
   0  -1   3    20170.59    20562.63    348.15 o
   1  -1   3    46874.64    47935.52    879.09 o
   2  -1   3       56.72       54.94     11.20 o
   3  -1   3    39979.82    40755.81   1012.78 o
   4  -1   3    21205.81    20783.86    429.55 o
   5  -1   3      764.50      788.73     37.71 o
   6  -1   3     3093.19     3272.15    109.33 o
   7  -1   3     2472.14     2673.45    143.31 o
   8  -1   3      850.78      996.15     91.13 o
   9  -1   3      587.36      814.97    131.14 o
 -11   0   3      578.70      468.37    137.39 o
 -10   0   3        0.51      -38.47     51.01 o
  -9   0   3     1697.15     1819.92    132.91 o
  -8   0   3    11087.07    11521.85    454.34 o
  -7   0   3     2608.00     2426.82    163.54 o
  -6   0   3     7006.31     6883.62    239.36 o
  -5   0   3    38967.08    36917.72    794.62 o
  -4   0   3     4090.84     3918.67     97.49 o
  -3   0   3     4198.94     4004.21    109.85 o
  -2   0   3       18.29      -10.27     11.15 o
  -1   0   3     5452.44     5322.52    115.42 o
   0   0   3     1029.76     1026.67     33.69 o
   1   0   3    39178.02    40263.59    668.08 o
   2   0   3    37646.23    37965.28    696.89 o
   3   0   3     1274.30     1401.48     48.60 o
   4   0   3     9078.72     9362.74    211.40 o
   5   0   3     9289.99     9517.00    297.70 o
   6   0   3      359.44      339.83     56.06 o
   7   0   3      124.70      146.06     48.76 o
   8   0   3     4987.79     4941.76    435.59 o
   9   0   3     3234.41     3169.31    262.29 o
 -11   1   3      420.53      571.41    137.39 o
 -10   1   3     1104.37     1163.42     96.47 o
  -9   1   3       49.87       58.34     44.26 o
  -8   1   3     6795.83     7331.92    351.88 o
  -7   1   3    27671.42    26686.42    762.59 o
  -6   1   3     8101.13     7965.91    255.16 o
  -5   1   3    13098.12    12881.76    298.83 o
  -4   1   3     7229.57     6772.03    136.06 o
  -3   1   3       55.48       69.06     13.06 o
  -2   1   3     2320.24     2548.36     70.21 o
  -1   1   3    17693.07    18784.99    364.55 o
   0   1   3    42702.11    43709.34    682.74 o
   1   1   3      124.39       66.05     12.75 o
   2   1   3     7665.02     7339.48    168.62 o
   3   1   3    32134.68    32465.92    611.95 o
   4   1   3     4627.59     4785.26    131.83 o
   5   1   3     2446.53     2549.73    102.36 o
   6   1   3     1809.20     1815.89    123.11 o
   7   1   3     1231.18     1265.14    110.70 o
   8   1   3       38.67       77.95     62.90 o
   9   1   3     5606.04     6683.22    331.62 o
 -11   2   3        9.39       56.20     99.92 o
 -10   2   3       89.70       65.57     84.31 o
  -9   2   3     6197.52     6284.68    254.84 o
  -8   2   3     1876.93     1807.53    117.85 o
  -7   2   3     7613.63     7865.91    249.26 o
  -6   2   3    31805.02    30541.22   2155.60 o
  -5   2   3    23284.93    23582.58    577.73 o
  -4   2   3     6833.32     7238.61    152.60 o
  -3   2   3     2506.78     2350.57     85.80 o
  -2   2   3      257.46      282.52     19.44 o
  -1   2   3     1943.82     2386.39     61.55 o
   0   2   3    22689.73    24631.92    418.31 o
   1   2   3    39462.57    40573.91    723.59 o
   2   2   3     1736.12     1577.63     90.14 o
   3   2   3     7523.34     7170.87    206.57 o
   4   2   3    16282.01    16436.87    423.37 o
   5   2   3     2904.93     2735.07    256.17 o
   6   2   3       20.67      -31.05     38.21 o
   7   2   3     1333.33     1498.19    334.10 o
   8   2   3     2432.22     2555.72    185.78 o
 -12   3   3     1102.35     1220.89    199.84 o
 -11   3   3        6.08        0.00    106.16 o
 -10   3   3       88.34      199.84     96.80 o
  -9   3   3     3841.29     4049.85    281.02 o
  -8   3   3    12311.94    12033.91    359.22 o
  -7   3   3    14808.64    14251.16    413.87 o
  -6   3   3     2234.02     2230.46     93.29 o
  -5   3   3    41169.91    42723.83   1010.78 o
  -4   3   3    33814.67    36173.73    762.46 o
  -3   3   3      269.54      222.81     21.53 o
  -2   3   3      583.29      687.40     30.53 o
  -1   3   3     3780.47     3689.30     81.50 o
   0   3   3    11541.70    12172.45    265.62 o
   1   3   3    20750.22    21082.36    596.00 o
   2   3   3    63503.31    64239.57   1511.79 o
   3   3   3    16361.96    16575.94    499.11 o
   4   3   3      936.93      812.30     62.99 o
   5   3   3     2523.03     2349.82    153.38 o
   6   3   3        0.19       -9.52     45.22 o
   7   3   3      160.67      168.61     75.07 o
   8   3   3     4162.53     4536.34    270.27 o
 -12   4   3      458.59      615.13    162.37 o
 -11   4   3       45.74      121.78    109.29 o
 -10   4   3     4273.14     3946.81    306.00 o
  -9   4   3     5673.96     5503.28    244.81 o
  -8   4   3     5698.56     5360.81    512.09 o
  -7   4   3    33048.39    32060.09   2017.12 o
  -6   4   3    50828.86    53151.34   1436.67 o
  -5   4   3      455.54      487.57     38.86 o
  -4   4   3     4173.28     4237.98    106.16 o
  -3   4   3      226.38      207.18     26.53 o
  -2   4   3      630.04      751.96     39.80 o
  -1   4   3    13890.57    15003.82    322.17 o
   0   4   3    32812.29    33007.30    749.45 o
   1   4   3    14996.44    15677.37    406.38 o
   2   4   3     3283.13     3469.53    183.43 o
   3   4   3    20429.40    20415.35    540.10 o
   4   4   3     4074.19     4213.37    220.05 o
   5   4   3      356.20      272.22     71.27 o
   6   4   3      164.68      167.25     73.38 o
   7   4   3     1363.78     1433.05    152.86 o
 -12   5   3      499.89      249.80    128.02 o
 -11   5   3       34.82       34.35     93.67 o
 -10   5   3      459.15      312.25     96.80 o
  -9   5   3    11466.70    11236.25    663.53 o
  -8   5   3    24594.76    25003.22    883.66 o
  -7   5   3      881.38      941.31     69.31 o
  -6   5   3    31510.50    32260.56    819.07 o
  -5   5   3    24636.86    25742.02    527.15 o
  -4   5   3     3553.88     4022.55    106.39 o
  -3   5   3     1029.53     1134.28     49.19 o
  -2   5   3     4904.81     4975.08    170.81 o
  -1   5   3     7633.21     7703.48    205.84 o
   0   5   3     2453.56     2689.27    139.64 o
   1   5   3    35036.46    35259.88    863.29 o
   2   5   3    26029.35    25456.93    893.72 o
   3   5   3      260.12      240.77     53.23 o
   4   5   3     7130.63     6663.59    315.65 o
   5   5   3       29.76       94.50     62.90 o
   6   5   3       24.38       60.89     70.26 o
   7   5   3      351.06      281.02    140.51 o
 -12   6   3      169.72      112.41     99.92 o
 -11   6   3     1263.06     1030.42    137.39 o
 -10   6   3     4947.99     4699.33    293.51 o
  -9   6   3     1011.91     1114.73     68.16 o
  -8   6   3    19539.48    20044.38    530.84 o
  -7   6   3    28311.64    28656.06    646.20 o
  -6   6   3     1431.03     1426.64     73.74 o
  -5   6   3     3002.72     2934.02     92.88 o
  -4   6   3     2616.25     2480.47    104.28 o
  -3   6   3      160.86      116.56     26.41 o
  -2   6   3     1267.77     1503.04     70.81 o
  -1   6   3    21585.33    22331.21    534.50 o
   0   6   3    15271.78    15379.50    475.11 o
   1   6   3      257.90      304.37     53.35 o
   2   6   3    20733.00    21126.15    642.47 o
   3   6   3    10138.02     9822.23    451.20 o
   4   6   3      331.66      252.04     78.36 o
   5   6   3      348.67      219.25     84.76 o
   6   6   3      410.00      505.84    149.88 o
 -12   7   3      530.90      405.92    103.04 o
 -11   7   3      142.60      124.90     78.06 o
 -10   7   3     3485.74     3544.79    166.69 o
  -9   7   3    19523.43    19426.06    714.16 o
  -8   7   3     3853.39     3972.18    142.97 o
  -7   7   3     7497.45     7473.76    229.08 o
  -6   7   3    23057.97    23430.47    621.30 o
  -5   7   3     3459.98     3713.90    116.14 o
  -4   7   3     1358.18     1444.80    112.82 o
  -3   7   3       37.86       42.69     26.59 o
  -2   7   3    10472.58    10673.52    284.51 o
  -1   7   3       11.35       30.59     52.84 o
   0   7   3    17218.74    17529.04    543.11 o
   1   7   3    21033.79    20684.44    635.78 o
   2   7   3      421.88      438.19     70.17 o
   3   7   3     5631.24     5799.67    299.57 o
   4   7   3     3823.25     4254.99    255.51 o
   5   7   3      221.14      216.81    154.56 o
 -12   8   3        5.03       74.94     74.94 o
 -11   8   3      217.22       81.18     68.69 o
 -10   8   3      343.51      287.40     61.35 o
  -9   8   3     4722.31     5106.36    293.51 o
  -8   8   3    19632.56    20286.57    661.09 o
  -7   8   3     2655.92     2994.40    124.73 o
  -6   8   3      146.78      188.83     41.44 o
  -5   8   3    12432.95    13032.97    324.28 o
  -4   8   3     3534.70     3812.51    117.46 o
  -3   8   3      232.66      158.10     32.94 o
  -2   8   3     3651.87     3663.54    164.21 o
  -1   8   3    19974.80    20635.65    630.31 o
   0   8   3     2529.30     2615.90    197.80 o
   1   8   3    13027.96    13272.66    448.13 o
   2   8   3    14222.58    14171.54    582.65 o
   3   8   3     2148.99     2241.92    183.54 o
   4   8   3      409.69      503.48    121.78 o
   5   8   3      216.91      134.27    131.14 o
 -12   9   3        7.79      -31.22     81.18 o
 -11   9   3      689.67      602.64    112.41 o
 -10   9   3     6533.88     6993.91    279.99 o
  -9   9   3     5549.43     6221.41    258.58 o
  -8   9   3     5295.88     5163.01    226.61 o
  -7   9   3    22277.30    23576.19    672.30 o
  -6   9   3     9156.48     9745.58    311.42 o
  -5   9   3        9.68        2.74     25.90 o
  -4   9   3     1007.07     1142.63     65.00 o
  -3   9   3      425.29      513.42     87.27 o
  -2   9   3      721.02      736.98    137.61 o
  -1   9   3     8015.84     8314.87    368.40 o
   0   9   3    17393.40    17530.24    566.72 o
   1   9   3     1964.36     1921.23    137.30 o
   2   9   3     1957.67     1917.63    170.29 o
   3   9   3     4912.40     5297.82    661.96 o
   4   9   3     1702.68     1664.28    231.06 o
 -12  10   3        2.70      -87.43     87.43 o
 -11  10   3      285.27      171.74     99.92 o
 -10  10   3     2668.96     2702.49    158.79 o
  -9  10   3    16244.55    17014.79    581.95 o
  -8  10   3    11584.75    11987.94    437.46 o
  -7  10   3     3219.25     3128.65    175.97 o
  -6  10   3     6059.22     6496.64    237.54 o
  -5  10   3     4942.50     5381.27    212.64 o
  -4  10   3      128.53       85.47     54.19 o
  -3  10   3       27.02       25.62     41.80 o
  -2  10   3     5315.96     5374.46    286.87 o
  -1  10   3     1395.13     1423.03    146.65 o
   0  10   3     2912.39     2733.71    166.77 o
   1  10   3    16359.96    16776.82   1007.00 o
   2  10   3     2503.30     2579.99    207.82 o
   3  10   3      258.57      140.51    128.02 o
 -11  11   3     1025.18      849.31    153.00 o
 -10  11   3     4729.23     5323.82    374.70 o
  -9  11   3      729.92      790.32     99.28 o
  -8  11   3    22395.74    22828.44    770.15 o
  -7  11   3    18634.84    20197.14    693.72 o
  -6  11   3      158.02      202.39     71.96 o
  -5  11   3     4114.51     4276.58    253.80 o
  -4  11   3        9.87       26.26     61.70 o
  -3  11   3      194.23       76.33     68.27 o
  -2  11   3      542.72      643.28    119.17 o
  -1  11   3    11529.38    11533.62    714.44 o
   0  11   3     7200.81     6974.43    356.47 o
   1  11   3     1160.23     1198.35    150.63 o
   2  11   3     6077.11     5698.52    440.27 o
 -11  12   3      144.36       40.59    109.29 o
 -10  12   3     8841.28     8536.85    546.43 o
  -9  12   3    11777.29    12792.28    577.66 o
  -8  12   3       37.78      -38.01     63.57 o
  -7  12   3    13963.20    15159.62    874.29 o
  -6  12   3    11778.50    11824.82    733.78 o
  -5  12   3      458.46      453.98    106.66 o
  -4  12   3      355.70      325.81     99.06 o
  -3  12   3     1654.67     1478.63    173.31 o
  -2  12   3     1362.09     1473.58    176.47 o
  -1  12   3      426.64      389.84    117.98 o
 -10  13   3      105.95      165.49    140.51 o
  -9  13   3     6936.91     7047.43    508.96 o
  -8  13   3    16283.37    18272.73   1039.78 o
  -7  13   3     3107.45     3106.86    330.98 o
  -6  13   3     3819.63     4399.57    399.68 o
  -5  13   3     2962.75     3078.76    343.47 o
  -4  13   3        0.61       80.91     75.96 o
  -3  13   3      182.95      133.16    123.34 o
  -2  13   3     5166.75     6050.02    371.99 o
  -1  13   3     8091.90     6816.36    577.66 o
  -9  14   3     1204.31     1130.34    234.19 o
  -8  14   3     4735.41     4761.78    440.27 o
  -7  14   3    11594.07    12608.56    821.21 o
  -6  14   3     2907.04     2457.39    318.49 o
  -5  14   3        3.59      -49.96    115.53 o
  -4  14   3      151.36      128.02    140.51 o
  -3  14   3     2488.32     2216.96    337.23 o
  -2  14   3       20.92     -121.78    121.78 o
  -8  15   3     2221.73     2679.08    352.84 o
  -7  15   3      705.95      587.03    224.82 o
  -6  15   3     3300.17     3085.01    393.43 o
  -5  15   3      659.04      402.80    215.45 o
  -4  15   3        8.80       40.59    162.37 o
   2 -16   4     4768.27     5264.49    515.21 o
   3 -16   4     1192.95      911.76    240.43 o
   4 -16   4      146.04      277.90    177.98 o
   5 -16   4     1423.69     1314.56    265.41 o
   6 -16   4     4963.19     5417.50    483.98 o
   0 -15   4     7741.14     8589.54    494.61 o
   1 -15   4     6820.28     6956.88    577.66 o
   2 -15   4       71.93      137.39    128.02 o
   3 -15   4     1973.84     1848.51    281.02 o
   4 -15   4      150.89       -9.37    121.78 o
   5 -15   4       59.94        9.37    118.65 o
   6 -15   4     3918.56     3606.46    368.45 o
   7 -15   4    10871.54    11465.73    743.15 o
   8 -15   4     5550.82     5814.05    468.37 o
  -1 -14   4     5433.41     6441.67    602.64 o
   0 -14   4       49.61       74.94     99.57 o
   1 -14   4     4925.82     5196.27    757.20 o
   2 -14   4     4710.07     4508.85    424.66 o
   3 -14   4       29.01       56.20    109.29 o
   4 -14   4      105.45      196.35    107.44 o
   5 -14   4     3300.07     3066.81    246.74 o
   6 -14   4     3119.87     3250.49    335.67 o
   7 -14   4     1668.02     1551.87    224.82 o
   8 -14   4    10985.57    11721.77    711.92 o
   9 -14   4     6347.26     6294.91    455.88 o
  -2 -13   4        0.98      -12.49    134.27 o
  -1 -13   4     4937.74     5046.89    342.43 o
   0 -13   4    11328.46    12808.40    604.99 o
   1 -13   4      416.77      567.54    126.60 o
   2 -13   4     3244.09     3816.81    271.87 o
   3 -13   4      606.00      630.74    162.37 o
   4 -13   4       66.42       78.84     85.37 o
   5 -13   4      104.97      141.29     85.37 o
   6 -13   4     7656.11     7850.64    440.27 o
   7 -13   4     8820.89     8611.42    501.16 o
   8 -13   4       85.06      106.16     99.92 o
   9 -13   4     6343.58     5817.17    409.04 o
  -4 -12   4      278.75      346.59    168.61 o
  -3 -12   4     2957.01     2898.29    284.15 o
  -2 -12   4     6528.37     6547.46    300.56 o
  -1 -12   4     1009.34     1060.30    120.68 o
   0 -12   4     7057.34     7752.32   1280.22 o
   1 -12   4    13694.36    14737.68    642.36 o
   2 -12   4      185.53      105.76    131.14 o
   3 -12   4      262.39      277.86     87.02 o
   4 -12   4      965.62      848.62    123.77 o
   5 -12   4     1915.54     2074.43    199.84 o
   6 -12   4      384.70      380.19     92.20 o
   7 -12   4    16265.65    15408.52    625.71 o
   8 -12   4    12607.83    11565.65    655.72 o
   9 -12   4      165.80      321.61    106.16 o
  -5 -11   4        1.97      -90.55    137.39 o
  -4 -11   4     1853.32     1918.72    387.19 o
  -3 -11   4      936.34      831.63    215.45 o
  -2 -11   4     4739.83     4941.85    241.77 o
  -1 -11   4    19216.36    20497.27    661.20 o
   0 -11   4     3484.03     3653.38    191.43 o
   1 -11   4     4695.19     5138.67    230.02 o
   2 -11   4     4395.97     4822.47    225.51 o
   3 -11   4      107.65      192.80     72.67 o
   4 -11   4       17.94        0.62     48.43 o
   5 -11   4     6208.37     6494.17    325.43 o
   6 -11   4     7260.34     7050.47    661.96 o
   7 -11   4      215.24      215.07     70.39 o
   8 -11   4     8695.35     8571.20    496.47 o
   9 -11   4    11684.54    11315.85    615.13 o
  -6 -10   4      619.02      811.84    199.84 o
  -5 -10   4       24.21      -27.46     91.61 o
  -4 -10   4      560.58      333.40    148.32 o
  -3 -10   4     9749.66    10030.69    383.00 o
  -2 -10   4     3662.83     3899.86    225.24 o
  -1 -10   4     3085.83     3306.40    177.84 o
   0 -10   4    18134.52    19760.26    621.36 o
   1 -10   4     8774.42     9405.04    296.29 o
   2 -10   4      474.73      531.47     55.48 o
   3 -10   4        5.74       21.74     27.63 o
   4 -10   4     2685.96     2669.08    108.04 o
   5 -10   4      207.32      202.30     54.63 o
   6 -10   4     7481.31     7642.56    343.62 o
   7 -10   4    26274.51    23796.39   1177.17 o
   8 -10   4     3413.71     3472.19    243.55 o
  -7  -9   4       17.80      -74.94    156.12 o
  -6  -9   4      347.39      546.30    137.39 o
  -5  -9   4      552.89      619.61    123.77 o
  -4  -9   4      541.11      467.70    110.18 o
  -3  -9   4     4275.99     4620.38    235.30 o
  -2  -9   4    19514.31    20280.59    640.16 o
  -1  -9   4    13063.10    12871.80    431.92 o
   0  -9   4       99.64       57.74     38.24 o
   1  -9   4     5781.23     5714.47    176.57 o
   2  -9   4     8005.93     8091.32    250.13 o
   3  -9   4       19.53        5.27     23.28 o
   4  -9   4     3444.11     3533.10    121.16 o
   5  -9   4    14774.14    14403.15    394.30 o
   6  -9   4     2841.71     2928.23    168.69 o
   7  -9   4     3355.68     3191.17    224.82 o
  -7  -8   4     2920.11     3156.82    324.74 o
  -6  -8   4       30.65       99.16     80.89 o
  -5  -8   4      254.80      130.65     83.55 o
  -4  -8   4     6865.07     6728.19    277.89 o
  -3  -8   4     8541.67     7879.33    315.42 o
  -2  -8   4     1821.32     1946.80    163.00 o
  -1  -8   4    20720.58    20383.02    622.76 o
   0  -8   4    16285.11    15621.33    430.43 o
   1  -8   4       42.02       39.78     26.69 o
   2  -8   4     1896.36     1898.71     86.35 o
   3  -8   4       17.00       32.66     21.20 o
   4  -8   4      827.09      779.32     48.02 o
   5  -8   4     5980.76     5986.10    197.06 o
   6  -8   4    22483.43    21889.30    622.96 o
  -8  -7   4      561.06      490.23    190.47 o
  -7  -7   4      482.42      562.49    127.15 o
  -6  -7   4      398.48      393.41    156.12 o
  -5  -7   4      407.62      459.23     95.95 o
  -4  -7   4      742.76      830.15    102.20 o
  -3  -7   4    17163.02    16931.78    536.47 o
  -2  -7   4    22865.29    20194.63   1651.16 o
  -1  -7   4       98.57       41.38     31.21 o
   0  -7   4    16800.25    16630.62    553.52 o
   1  -7   4    16277.32    16260.54    385.36 o
   2  -7   4     3603.47     3722.90    182.93 o
   3  -7   4        3.93       17.16     18.68 o
   4  -7   4     6240.50     6079.37    141.14 o
   5  -7   4     6325.73     6150.24    172.90 o
   6  -7   4     3035.17     3226.62    165.49 o
   7  -7   4    21975.04    18500.67   1071.01 o
  -9  -6   4     2597.68     2978.84    343.47 o
  -8  -6   4     8780.90     8969.77    455.30 o
  -7  -6   4     1171.40     1370.84    155.99 o
  -6  -6   4        0.97       10.01     63.92 o
  -5  -6   4     1204.63     1018.67    135.24 o
  -4  -6   4     6984.96     6626.49    306.31 o
  -3  -6   4     2068.21     1959.72    118.20 o
  -2  -6   4    91414.83    94796.02   2252.30 o
  -1  -6   4    40073.77    39587.06    863.95 o
   0  -6   4     1125.05     1158.23     76.21 o
   1  -6   4     6110.88     5848.60    151.23 o
   2  -6   4     3789.50     3711.06    105.44 o
   3  -6   4      198.38      124.49     23.54 o
   4  -6   4     5502.06     5569.59    147.95 o
   5  -6   4    18671.43    18516.08    462.90 o
   6  -6   4    17163.89    17398.20   1108.48 o
   7  -6   4      118.19      128.02     90.55 o
  -9  -5   4     3442.78     3618.95    349.72 o
  -8  -5   4      941.60     1003.92    147.60 o
  -7  -5   4      829.30      765.71    118.51 o
  -6  -5   4      420.78      344.98    120.22 o
  -5  -5   4      179.35      122.15     48.54 o
  -4  -5   4     6244.36     5817.66    255.09 o
  -3  -5   4    23191.16    22231.33    578.13 o
  -2  -5   4     8153.55     8034.03    220.44 o
  -1  -5   4    33902.77    33616.91    674.02 o
   0  -5   4    40383.43    38835.48    777.73 o
   1  -5   4    16646.66    17184.36    403.97 o
   2  -5   4      744.08      873.58     44.01 o
   3  -5   4      180.19      126.39     28.17 o
   4  -5   4     7211.26     7275.61    178.08 o
   5  -5   4      166.80      122.66     23.06 o
   6  -5   4    27902.33    29076.50   1523.77 o
   7  -5   4    31598.36    32583.04   1704.87 o
  10  -5   4      374.18      390.31     87.43 o
 -10  -4   4     1164.99      964.84    215.45 o
  -9  -4   4     8681.17    10134.34    574.54 o
  -8  -4   4     2877.09     2843.91    248.24 o
  -7  -4   4       17.36       39.11     62.66 o
  -6  -4   4      631.68      497.06     87.22 o
  -5  -4   4     5139.51     4877.12    181.44 o
  -4  -4   4     2781.82     2555.29    119.05 o
  -3  -4   4    16362.61    15567.92    450.17 o
  -2  -4   4    75656.45    75385.41   1596.97 o
  -1  -4   4    23605.17    21651.23    601.85 o
   0  -4   4      280.96      249.25     27.91 o
   1  -4   4     6724.99     6292.71    146.83 o
   2  -4   4       34.07       42.91     12.35 o
   3  -4   4     1139.15     1269.74     53.00 o
   4  -4   4     6354.50     5928.69    257.38 o
   5  -4   4    26483.55    27142.45    757.49 o
   6  -4   4     6702.52     6622.02    211.93 o
   7  -4   4    10154.34    10190.38    313.29 o
   8  -4   4    13347.25    13239.30    658.84 o
   9  -4   4     1726.49     1960.91    162.37 o
  10  -4   4      253.36      206.08     87.43 o
 -10  -3   4     4976.61     5774.33    332.10 o
  -9  -3   4        3.98       24.93     74.97 o
  -8  -3   4     3840.28     3665.50    230.32 o
  -7  -3   4      195.58      100.92     58.23 o
  -6  -3   4        3.23      -32.21     32.21 o
  -5  -3   4     2828.72     2446.67    221.85 o
  -4  -3   4    20238.68    18568.35   1088.42 o
  -3  -3   4    13990.41    12960.53    365.07 o
  -2  -3   4     1009.94      782.72     61.75 o
  -1  -3   4    35786.43    32892.55    694.39 o
   0  -3   4     6462.77     5936.21    133.88 o
   1  -3   4      340.64      290.11     26.28 o
   2  -3   4     1030.30     1156.70     38.21 o
   3  -3   4    12712.12    12557.48    288.36 o
   4  -3   4     1121.45     1122.28     53.63 o
   5  -3   4    11487.02    11917.17    273.44 o
   6  -3   4    26741.50    27004.21    760.48 o
   7  -3   4     2276.56     2523.76    159.25 o
   8  -3   4      668.26      646.35     96.80 o
   9  -3   4     2248.20     2338.73    193.59 o
  10  -3   4       43.33        9.37     87.43 o
 -10  -2   4     4493.84     5178.16    465.25 o
  -9  -2   4     5900.59     6234.19    318.54 o
  -8  -2   4       18.37        2.87     53.79 o
  -7  -2   4     1305.40     1283.78    142.07 o
  -6  -2   4     1727.80     1561.53    144.22 o
  -5  -2   4     7054.84     6386.21    224.44 o
  -4  -2   4     1408.14     1382.49     75.02 o
  -3  -2   4    29361.35    28244.98    750.48 o
  -2  -2   4    16520.96    15947.21    345.91 o
  -1  -2   4      456.07      355.11     27.22 o
   0  -2   4    11444.17    10952.77    233.68 o
   1  -2   4     3953.55     3772.62     95.70 o
   2  -2   4       80.51       69.76     14.32 o
   3  -2   4     4965.92     4966.05    159.66 o
   4  -2   4    21126.21    20305.84    567.44 o
   5  -2   4     5208.03     5169.59    203.71 o
   6  -2   4      573.37      639.53     41.86 o
   7  -2   4    20733.47    20742.19    728.36 o
   8  -2   4     4961.60     5611.09    343.47 o
   9  -2   4       31.94      -12.49     71.82 o
 -11  -1   4     8218.01     8369.53    395.20 o
 -10  -1   4      672.73      864.93    115.52 o
  -9  -1   4     4415.67     4876.43    257.30 o
  -8  -1   4     5254.83     5597.95    624.50 o
  -7  -1   4       12.23       38.78     40.47 o
  -6  -1   4        7.46        9.23     25.73 o
  -5  -1   4    12760.81    12846.75    345.10 o
  -4  -1   4    26987.98    25342.57    578.75 o
  -3  -1   4     3689.90     3711.87    107.21 o
  -2  -1   4    22650.95    22480.29    425.66 o
  -1  -1   4    20089.39    20607.51    382.93 o
   0  -1   4      752.10      807.18     31.64 o
   1  -1   4     8628.98     8825.62    178.11 o
   2  -1   4     5274.19     5501.55    111.03 o
   3  -1   4     2679.14     2625.61    100.74 o
   4  -1   4     5807.21     6147.32    161.32 o
   5  -1   4    27054.79    27263.74    564.72 o
   6  -1   4     5575.96     5688.59    197.06 o
   7  -1   4      699.88      819.80     81.69 o
   8  -1   4     6175.13     6376.22    280.17 o
   9  -1   4     1493.53     1436.34    171.74 o
 -11   0   4     6577.33     6868.70    465.25 o
 -10   0   4     9300.84     9566.51    407.14 o
  -9   0   4     2827.46     2737.59    215.45 o
  -8   0   4     1538.38     1867.03    345.03 o
  -7   0   4      298.43      215.57     50.03 o
  -6   0   4     2472.70     2616.05     98.62 o
  -5   0   4      180.86      172.07     24.45 o
  -4   0   4    25744.93    24378.08    683.42 o
  -3   0   4    29001.37    27204.25    469.63 o
  -2   0   4     2050.75     2196.54     58.55 o
  -1   0   4    21104.29    20592.61    374.78 o
   0   0   4    30382.53    30226.98    524.59 o
   1   0   4      515.50      542.10     25.49 o
   2   0   4       36.51       41.87     13.27 o
   3   0   4     5571.72     5868.62    141.21 o
   4   0   4    10079.95    10364.41    236.49 o
   5   0   4      314.51      351.56     40.06 o
   6   0   4    15191.24    15033.02    559.98 o
   7   0   4    12911.27    12484.19    485.20 o
   8   0   4       21.34       32.02     60.89 o
   9   0   4     1243.81     1130.34    184.23 o
 -11   1   4     3289.98     3631.44    312.25 o
 -10   1   4     5183.92     5151.56    248.03 o
  -9   1   4     3778.94     3635.19    338.79 o
  -8   1   4     3638.95     3835.60    167.42 o
  -7   1   4        4.45       31.56     38.19 o
  -6   1   4     4684.38     4766.58    179.03 o
  -5   1   4    15065.54    14954.99    312.06 o
  -4   1   4      688.49      737.01     37.00 o
  -3   1   4    22057.10    21725.98    399.18 o
  -2   1   4    82863.43    82759.87   1447.20 o
  -1   1   4    11513.36    11847.77    224.65 o
   0   1   4     7767.33     8050.29    156.17 o
   1   1   4     4549.52     4674.39    104.23 o
   2   1   4     1321.27     1288.05     58.05 o
   3   1   4      247.25      248.56     34.35 o
   4   1   4    18115.13    18323.41    417.17 o
   5   1   4    16011.89    15817.50    484.30 o
   6   1   4       16.27       53.69     44.90 o
   7   1   4     7717.59     7675.41    339.48 o
   8   1   4     5930.26     6094.17    300.65 o
 -12   2   4     2323.45     2285.65    284.15 o
 -11   2   4    17572.99    15731.03    871.17 o
 -10   2   4     8194.62     8171.91    337.70 o
  -9   2   4      513.54      472.38     79.62 o
  -8   2   4     1694.15     1570.17     95.07 o
  -7   2   4      233.96      247.41     51.34 o
  -6   2   4      373.72      428.83     44.87 o
  -5   2   4    10062.45     9521.09    223.81 o
  -4   2   4    54222.37    54650.20   1054.30 o
  -3   2   4    13493.42    13266.44    270.96 o
  -2   2   4    26462.23    27311.11    580.18 o
  -1   2   4    34463.93    35840.95    665.90 o
   0   2   4     1065.69     1074.21     42.42 o
   1   2   4      441.52      403.56     32.25 o
   2   2   4       50.48       81.42     42.82 o
   3   2   4     7865.90     7847.51    204.67 o
   4   2   4     1220.30     1237.88     84.44 o
   5   2   4    11794.85    12265.12    485.76 o
   6   2   4    12070.53    12008.81    485.76 o
   7   2   4     1728.35     1736.69    145.33 o
   8   2   4     2593.24     2756.68    201.29 o
 -12   3   4     4448.09     4462.02    380.94 o
 -11   3   4      551.71      427.78    149.88 o
 -10   3   4    12121.56    10922.42    640.11 o
  -9   3   4     5653.63     5340.04    236.82 o
  -8   3   4       94.28       55.55     55.78 o
  -7   3   4      782.25      805.59     59.22 o
  -6   3   4     9690.14     9207.17    318.18 o
  -5   3   4     1806.98     1856.21     62.31 o
  -4   3   4    15271.14    15477.11    388.93 o
  -3   3   4    69960.12    72789.62   1242.99 o
  -2   3   4    14322.80    14527.89    286.62 o
  -1   3   4      855.39      853.15     38.74 o
   0   3   4     8122.79     8588.28    202.87 o
   1   3   4       70.18      129.62     29.06 o
   2   3   4      183.75      195.46     31.93 o
   3   3   4    10537.66    10701.92    303.93 o
   4   3   4    18757.66    18953.57    709.47 o
   5   3   4     1342.17     1216.01    145.20 o
   6   3   4     5999.86     5916.45    295.19 o
   7   3   4     8901.61     9405.67    425.69 o
 -12   4   4     9421.15     9264.39    571.41 o
 -11   4   4    11017.71    11447.00    652.60 o
 -10   4   4       17.32       37.47     93.67 o
  -9   4   4     5930.21     5345.68    349.72 o
  -8   4   4     2791.24     2551.45    151.44 o
  -7   4   4      105.75       93.11     28.40 o
  -6   4   4     6171.49     6421.91    207.25 o
  -5   4   4    30249.12    30649.23    650.07 o
  -4   4   4    13368.16    13069.81    319.69 o
  -3   4   4     2250.65     2134.45     71.91 o
  -2   4   4    42009.35    43260.44    878.70 o
  -1   4   4    13486.06    13569.88    276.88 o
   0   4   4     1308.71     1541.79     72.20 o
   1   4   4       82.56       72.50     35.77 o
   2   4   4     3903.66     4025.42    169.01 o
   3   4   4     2412.77     2365.36    128.22 o
   4   4   4    11608.16    11860.30    486.45 o
   5   4   4    14435.78    13532.81    746.27 o
   6   4   4     4203.19     4268.26    251.18 o
   7   4   4     1382.81     1505.03    215.45 o
 -12   5   4        7.43      -59.33    118.65 o
 -11   5   4     8209.15     7000.59    440.27 o
 -10   5   4    11575.98    11259.65    618.25 o
  -9   5   4      649.84      730.66    118.65 o
  -8   5   4      758.96      764.24     74.68 o
  -7   5   4     6314.06     6875.32    268.20 o
  -6   5   4     4743.68     4779.88    139.90 o
  -5   5   4     6063.26     6303.94    168.82 o
  -4   5   4    30101.47    30442.52    689.03 o
  -3   5   4    19105.73    18992.60    407.84 o
  -2   5   4        4.78       19.72     20.10 o
  -1   5   4    11435.09    11625.50    339.29 o
   0   5   4     1854.21     1801.56    123.57 o
   1   5   4       23.20       15.87     30.97 o
   2   5   4     2182.94     2112.24    123.07 o
   3   5   4    14188.97    13815.04    553.55 o
   4   5   4     8163.77     8213.85    375.62 o
   5   5   4     4111.64     4054.17    380.94 o
   6   5   4     8708.95     8854.78    425.35 o
 -12   6   4     8208.54     7490.82    455.88 o
 -11   6   4      911.42      942.99    140.51 o
 -10   6   4     2056.16     2014.00    187.35 o
  -9   6   4     5861.64     5723.50    346.59 o
  -8   6   4      624.56      503.00     56.34 o
  -7   6   4     1414.44     1488.76     79.83 o
  -6   6   4    17437.31    17807.06    484.46 o
  -5   6   4    11719.03    12310.85    304.40 o
  -4   6   4      188.39      145.07     28.43 o
  -3   6   4    23164.65    23086.00    543.28 o
  -2   6   4    27118.91    26980.77    717.75 o
  -1   6   4     3363.75     3470.51    143.03 o
   0   6   4       88.09       98.83     39.43 o
   1   6   4      977.65      970.55     86.71 o
   2   6   4     2247.85     1964.26    292.87 o
   3   6   4     1989.34     2063.31    161.20 o
   4   6   4    11720.52    12054.09    518.11 o
   5   6   4     7066.23     7642.17    382.28 o
   6   6   4       41.20       43.71    118.65 o
 -12   7   4     5133.05     5245.76    343.47 o
 -11   7   4    16950.33    16798.92    855.56 o
 -10   7   4     3190.76     3196.51    136.37 o
  -9   7   4     2167.22     1759.47    115.90 o
  -8   7   4      115.99      188.40     56.20 o
  -7   7   4     5015.76     5098.21    177.65 o
  -6   7   4      683.08      727.49     54.98 o
  -5   7   4    26544.11    27904.96    644.48 o
  -4   7   4    42443.81    44354.74   1001.16 o
  -3   7   4       89.90       83.42     30.57 o
  -2   7   4    13878.36    13816.58    404.49 o
  -1   7   4     7652.29     7545.81    274.95 o
   0   7   4      373.81      355.40     60.82 o
   1   7   4       43.36       29.42     39.04 o
   2   7   4     8179.03     7772.16    365.88 o
   3   7   4     3955.65     3992.58    296.64 o
   4   7   4       98.97       87.88     75.00 o
   5   7   4     8379.16     8477.52    571.41 o
 -12   8   4     2776.88     2423.04    209.21 o
 -11   8   4      530.15      374.70    103.04 o
 -10   8   4     9516.51     9400.35    352.52 o
  -9   8   4     1115.24     1215.87    113.97 o
  -8   8   4       73.69       50.60     70.26 o
  -7   8   4     1168.09     1357.57    107.92 o
  -6   8   4    12963.74    13127.20    330.93 o
  -5   8   4      572.88      658.55     76.17 o
  -4   8   4    16344.20    16936.93    421.43 o
  -3   8   4    38333.30    39221.14   1030.44 o
  -2   8   4     6133.39     5981.98    234.52 o
  -1   8   4     2262.49     2251.77    175.79 o
   0   8   4       86.09       36.95     44.06 o
   1   8   4      211.31      247.99     62.85 o
   2   8   4      513.03      426.62     93.03 o
   3   8   4     8074.51     8500.36    415.23 o
   4   8   4    11145.15    11874.78    721.29 o
 -12   9   4    18835.29    20002.58   1011.68 o
 -11   9   4     5586.18     5351.92    352.84 o
 -10   9   4      113.97      103.96     63.57 o
  -9   9   4     1294.38     1215.25    249.80 o
  -8   9   4       52.70        1.60     49.64 o
  -7   9   4        6.82       11.99     48.42 o
  -6   9   4    10012.82    10481.48    527.70 o
  -5   9   4    31580.21    32664.08   1051.32 o
  -4   9   4     6487.71     6563.12    206.94 o
  -3   9   4     2471.96     2632.30    120.41 o
  -2   9   4    17764.61    17894.84    568.63 o
  -1   9   4     3030.92     2958.98    165.59 o
   0   9   4       47.13       30.71     48.70 o
   1   9   4      663.23      638.40    108.76 o
   2   9   4     3909.68     3934.07    256.52 o
   3   9   4      746.15      877.42    184.23 o
 -12  10   4      436.35      508.96    131.14 o
 -11  10   4     7475.29     7088.02    449.64 o
 -10  10   4     3890.19     4358.29    218.29 o
  -9  10   4      343.33      412.71     84.98 o
  -8  10   4       60.39      101.65     58.52 o
  -7  10   4     4031.83     4317.01    220.51 o
  -6  10   4     3346.48     3426.66    165.66 o
  -5  10   4     4886.08     5086.06    212.22 o
  -4  10   4    23517.23    24224.89    698.05 o
  -3  10   4     8577.94     8222.79    309.42 o
  -2  10   4     1422.70     1538.61    122.22 o
  -1  10   4     1674.58     1739.08    132.54 o
   0  10   4       89.70       46.74     69.52 o
   1  10   4        5.44       34.20     69.31 o
   2  10   4     2238.15     2074.32    195.02 o
 -11  11   4       43.43       65.57    109.29 o
 -10  11   4     1196.09     1160.21    124.38 o
  -9  11   4       23.16      -38.47     61.70 o
  -8  11   4        8.68       13.41     63.57 o
  -7  11   4      985.51      961.88    181.10 o
  -6  11   4    12531.30    13213.06    505.36 o
  -5  11   4     7065.60     6868.29    391.87 o
  -4  11   4     2284.63     2266.42    285.71 o
  -3  11   4     8342.63     9020.58    730.66 o
  -2  11   4     5392.15     5407.67    323.41 o
  -1  11   4       26.67       47.36     79.12 o
   0  11   4       45.05      -60.89     68.45 o
   1  11   4      849.47      897.42    220.13 o
 -11  12   4     7216.74     7927.97    533.94 o
 -10  12   4      419.35      431.49     97.53 o
  -9  12   4       19.97      119.22     71.96 o
  -8  12   4     1139.63     1211.43    135.13 o
  -7  12   4     3706.42     4439.73    541.75 o
  -6  12   4      380.65      290.39    128.02 o
  -5  12   4    17393.85    17936.73    749.18 o
  -4  12   4     7990.21     8701.69    444.86 o
  -3  12   4     1388.73     1813.40    195.32 o
  -2  12   4     2857.30     2626.60    237.28 o
  -1  12   4      229.68      121.78    137.39 o
   0  12   4      232.40      234.19    177.98 o
 -10  13   4     1322.41     1582.81    161.78 o
  -9  13   4       61.01       -8.10     81.31 o
  -8  13   4       21.26       53.08    128.02 o
  -7  13   4     5951.66     6950.63    533.94 o
  -6  13   4     7665.63     7806.19    587.03 o
  -5  13   4        5.12       12.49    118.65 o
  -4  13   4     8740.41     9049.18    472.48 o
  -3  13   4    10765.00    11113.90    701.00 o
  -2  13   4      161.25      194.00    154.56 o
  -1  13   4      232.49      231.06    184.23 o
  -9  14   4      119.13       -9.37    149.88 o
  -8  14   4      836.78      521.45    202.96 o
  -7  14   4        1.82       78.06    159.25 o
  -6  14   4     9290.76     9685.92    705.68 o
  -5  14   4    12140.06    13507.83    896.15 o
  -4  14   4     2184.28     2335.61    337.23 o
  -3  14   4     2944.56     2679.08    371.57 o
   2 -16   5      757.64     1074.13    262.29 o
   3 -16   5     3230.52     3247.37    390.31 o
   4 -16   5     9625.53     9589.12    708.80 o
   5 -16   5     2418.81     2329.37    321.61 o
   6 -16   5     1084.64      930.50    237.31 o
   0 -15   5      170.09      171.74    131.28 o
   1 -15   5     1286.14     1255.24    259.17 o
   2 -15   5     8769.02     9180.08    674.45 o
   3 -15   5     3851.52     3750.09    390.31 o
   4 -15   5     1635.26     1676.77    259.17 o
   5 -15   5     8443.07     8927.16    636.99 o
   6 -15   5     3276.73     3853.14    384.06 o
   7 -15   5        8.93      -24.98    124.90 o
  -2 -14   5      356.60      330.98    237.31 o
  -1 -14   5       20.27        8.87    109.34 o
   0 -14   5     2186.22     2193.30    235.48 o
   1 -14   5     1397.87     1459.54    313.81 o
   2 -14   5     1464.66     1330.17    234.19 o
   3 -14   5    17434.37    17311.01   1027.29 o
   4 -14   5     9017.90     9505.53    483.58 o
   5 -14   5       32.40        3.34     87.00 o
   6 -14   5     1801.52     2137.37    204.46 o
   7 -14   5      271.12      306.00    131.14 o
   8 -14   5       23.71       34.35    109.29 o
  -3 -13   5     1665.55     1508.16    349.72 o
  -2 -13   5      889.58     1152.19    287.27 o
  -1 -13   5       36.31      -84.76     84.76 o
   0 -13   5       10.99       77.52     90.55 o
   1 -13   5    12534.56    13437.08    619.69 o
   2 -13   5     8284.69     8923.80    454.25 o
   3 -13   5      113.50      111.24     86.00 o
   4 -13   5     9113.67     9331.60    594.83 o
   5 -13   5     8663.11     9519.32   1266.16 o
   6 -13   5      534.73      541.29    113.80 o
   7 -13   5        2.58      -34.26     70.29 o
   8 -13   5     2353.21     2182.61    240.43 o
   9 -13   5     2237.64     2198.22    237.31 o
  -4 -12   5     5789.40     6557.20    508.96 o
  -3 -12   5      383.63      403.88    123.57 o
  -2 -12   5       12.24      -40.92     84.98 o
  -1 -12   5      594.05      575.59    129.58 o
   0 -12   5     3425.14     3636.51    270.61 o
   1 -12   5      621.28      542.73    118.68 o
   2 -12   5    12844.82    13347.90    588.51 o
   3 -12   5    13383.54    12928.12    484.02 o
   4 -12   5     1255.75     1454.83    158.97 o
   5 -12   5      380.80      423.72    179.54 o
   6 -12   5     3038.47     3152.06    216.45 o
   7 -12   5       14.70       50.26     66.42 o
   8 -12   5      419.20      352.84    115.53 o
   9 -12   5     7010.54     6747.67    437.15 o
  -5 -11   5     1640.09     1626.81    259.17 o
  -4 -11   5      707.64      457.00    134.17 o
  -3 -11   5     5875.33     6108.88    350.36 o
  -2 -11   5       77.13       41.22     68.30 o
  -1 -11   5      131.24      112.74     66.56 o
   0 -11   5     7026.20     6920.78    290.55 o
   1 -11   5    13995.42    14347.60    490.43 o
   2 -11   5      579.20      613.08    132.73 o
   3 -11   5     7929.33     7891.08    316.97 o
   4 -11   5    18916.75    20043.35    972.27 o
   5 -11   5      248.78      270.50     96.80 o
   6 -11   5       16.52      -36.16     54.67 o
   7 -11   5        1.31       21.86     71.82 o
   8 -11   5     2012.50     1807.91    193.59 o
   9 -11   5       40.64       43.71     96.80 o
  -6 -10   5     1483.09     1389.50    243.55 o
  -5 -10   5     7381.07     8054.06    505.84 o
  -4 -10   5     3330.24     3678.68    261.05 o
  -3 -10   5       96.05       27.84     61.63 o
  -2 -10   5      732.33      721.49    139.79 o
  -1 -10   5     1177.36     1060.10    107.55 o
   0 -10   5       37.58       72.82     53.97 o
   1 -10   5    10354.69     9759.89    311.29 o
   2 -10   5    22529.46    21742.90    629.69 o
   3 -10   5     4794.65     4622.82    212.80 o
   4 -10   5     7199.53     7233.34    306.92 o
   5 -10   5    10038.18     9996.07    433.45 o
   6 -10   5      958.78      976.80    110.13 o
   7 -10   5      135.57       43.71     74.94 o
   8 -10   5     3817.36     3896.85    287.27 o
  -7  -9   5     6972.72     7884.25    580.78 o
  -6  -9   5     5889.03     6629.02    382.61 o
  -5  -9   5      242.23      266.00    101.96 o
  -4  -9   5     7081.79     7693.04    392.29 o
  -3  -9   5     6307.47     6135.35    266.14 o
  -2  -9   5       51.92       28.46     46.80 o
  -1  -9   5     1331.69     1288.84    169.45 o
   0  -9   5     8249.47     8227.13    270.58 o
   1  -9   5     5828.08     5976.60    187.52 o
   2  -9   5    11959.85    12053.04    316.65 o
   3  -9   5    40712.51    39182.41   1140.49 o
   4  -9   5     9100.16     9083.48    210.00 o
   5  -9   5      763.08      795.20     61.41 o
   6  -9   5     2353.39     2138.90    190.47 o
   7  -9   5        9.37      -62.45     62.45 o
  -7  -8   5      473.22      306.29    198.28 o
  -6  -8   5    11990.16    11568.68    540.54 o
  -5  -8   5    10549.22    10318.30    481.38 o
  -4  -8   5      128.97       95.30     56.28 o
  -3  -8   5     1155.30     1156.83    107.42 o
  -2  -8   5        3.94       -3.17     37.51 o
  -1  -8   5      407.72      385.98     65.62 o
   0  -8   5     5438.65     5333.22    223.57 o
   1  -8   5    28258.94    27977.23    823.44 o
   2  -8   5    13881.22    13284.05    473.85 o
   3  -8   5     2952.65     2726.70     91.13 o
   4  -8   5    22419.25    22811.56    496.49 o
   5  -8   5     5632.18     5690.01    176.59 o
   6  -8   5        3.11       18.40     40.80 o
   7  -8   5      284.63      165.49     90.55 o
  -8  -7   5     6575.83     7821.80    562.05 o
  -7  -7   5     7919.83     8284.09    699.43 o
  -6  -7   5       60.58      -61.51     61.51 o
  -5  -7   5    10339.53    10241.10    464.70 o
  -4  -7   5     5325.06     5281.43    261.70 o
  -3  -7   5      658.59      531.92     76.04 o
  -2  -7   5        1.17      -22.90     35.48 o
  -1  -7   5     6870.10     6594.73    223.77 o
   0  -7   5     4349.18     4012.04    169.02 o
   1  -7   5     5753.39     5693.95    188.75 o
   2  -7   5    32160.03    31332.78    843.16 o
   3  -7   5    26032.27    26071.61    595.96 o
   4  -7   5      160.86      172.34     30.99 o
   5  -7   5     1882.29     1963.52     74.06 o
   6  -7   5     1292.66     1283.11     83.94 o
   7  -7   5       98.31       78.25     36.89 o
  -9  -6   5     2899.79     3334.80    368.45 o
  -8  -6   5       36.01       -0.60     97.34 o
  -7  -6   5    14901.76    13840.32    680.70 o
  -6  -6   5    11060.38    10498.98    476.42 o
  -5  -6   5     1278.68     1510.43    121.34 o
  -4  -6   5     3281.31     2996.87    162.77 o
  -3  -6   5      859.00      681.24     79.34 o
  -2  -6   5     2425.11     2489.07    123.38 o
  -1  -6   5     2833.98     2853.91    111.40 o
   0  -6   5    13113.31    12103.79    335.68 o
   1  -6   5    20966.69    19873.13    643.49 o
   2  -6   5      387.23      463.07     55.77 o
   3  -6   5    19684.88    18755.25    402.89 o
   4  -6   5    13225.88    13364.55    319.06 o
   5  -6   5      208.55      213.10     24.94 o
   6  -6   5        5.81       -8.06     30.84 o
   7  -6   5     1661.72     1732.85     76.08 o
   8  -6   5     1873.39     1870.36    143.63 o
  -9  -5   5     2589.65     2013.92    208.36 o
  -8  -5   5     8872.09     9426.17    499.60 o
  -7  -5   5     1909.46     1839.47    460.57 o
  -6  -5   5     5796.63     5779.37    384.06 o
  -5  -5   5    17082.20    17801.18    733.78 o
  -4  -5   5     1551.62     1459.38    123.38 o
  -3  -5   5      584.28      508.45     69.05 o
  -2  -5   5      183.03      227.97     46.57 o
  -1  -5   5    18998.66    17085.17    605.19 o
   0  -5   5      556.01      580.61     60.74 o
   1  -5   5    29419.46    29061.38    734.42 o
   2  -5   5    30808.86    29342.29    867.72 o
   3  -5   5      411.30      446.90     58.14 o
   4  -5   5     8435.44     8519.10    214.14 o
   5  -5   5     1047.59     1083.83     48.79 o
   6  -5   5      164.77      170.08     35.54 o
   7  -5   5     1856.33     1710.93    114.41 o
   8  -5   5     8654.88     8580.56    455.88 o
   9  -5   5     3818.64     3556.50    237.31 o
  10  -5   5        9.61       28.10     78.06 o
 -10  -4   5     1754.84     1698.63    265.41 o
  -9  -4   5      341.82      334.29    109.53 o
  -8  -4   5     4330.12     4496.36    273.08 o
  -7  -4   5    15803.22    15386.91   1839.14 o
  -6  -4   5     5304.87     4818.29    260.32 o
  -5  -4   5     5033.41     5094.21    214.00 o
  -4  -4   5     7917.22     7399.28    303.03 o
  -3  -4   5      102.27       58.91     31.13 o
  -2  -4   5     2902.37     2858.25    114.56 o
  -1  -4   5     6575.01     6319.46    246.78 o
   0  -4   5    32216.48    30527.01    705.56 o
   1  -4   5     4276.27     3994.47    116.39 o
   2  -4   5    18942.55    19339.86    400.04 o
   3  -4   5    26874.35    25364.76    841.89 o
   4  -4   5     6827.26     6968.00    179.34 o
   5  -4   5     3688.06     3623.27    121.31 o
   6  -4   5     1399.21     1303.28     75.39 o
   7  -4   5     2025.57     1995.26    156.12 o
   8  -4   5        6.81       18.73     56.20 o
   9  -4   5     8265.23     8530.60    474.62 o
 -10  -3   5      272.33      114.05    107.07 o
  -9  -3   5     5344.39     5626.00    314.07 o
  -8  -3   5     4470.84     4620.71    266.34 o
  -7  -3   5      968.16      920.01    135.83 o
  -6  -3   5    27859.38    25909.75    768.88 o
  -5  -3   5    10251.00    10103.73    304.35 o
  -4  -3   5      979.31     1061.04     78.48 o
  -3  -3   5      110.88      139.72     29.99 o
  -2  -3   5     2655.73     2642.55     86.66 o
  -1  -3   5     4209.16     4222.00    113.34 o
   0  -3   5    11956.06    11593.69    238.67 o
   1  -3   5    32777.27    31543.72    695.22 o
   2  -3   5     9777.57    10016.37    217.17 o
   3  -3   5     5153.03     5061.78    151.24 o
   4  -3   5    16860.31    17043.12    432.24 o
   5  -3   5       51.26       75.21     25.47 o
   6  -3   5       24.65       32.39     21.97 o
   7  -3   5     4140.34     3662.66    243.55 o
   8  -3   5     4519.24     4412.06    290.39 o
   9  -3   5      605.35      839.95    131.14 o
 -11  -2   5      257.35      166.00    108.12 o
 -10  -2   5      483.09      481.22    113.80 o
  -9  -2   5      903.18      876.23    127.15 o
  -8  -2   5    16334.40    16573.33    747.83 o
  -7  -2   5    14849.76    14777.84    844.63 o
  -6  -2   5     2189.15     2085.98    106.80 o
  -5  -2   5    11295.62    10307.90    776.54 o
  -4  -2   5     1680.18     1526.25     92.49 o
  -3  -2   5     1103.65     1243.67     79.83 o
  -2  -2   5     6131.46     6010.60    209.30 o
  -1  -2   5    26035.93    25511.77    451.29 o
   0  -2   5     3546.22     3295.43     78.16 o
   1  -2   5     2815.14     2596.92     82.98 o
   2  -2   5    55479.75    55259.95   1017.98 o
   3  -2   5    20592.29    20344.45    501.83 o
   4  -2   5      481.54      436.16     88.99 o
   5  -2   5     2750.41     2548.22     94.02 o
   6  -2   5      880.35      860.22     75.96 o
   7  -2   5      212.32      237.71     51.01 o
   8  -2   5     4534.34     4337.12    296.64 o
   9  -2   5     9777.69    10369.74    587.03 o
 -11  -1   5       21.44      -12.34     87.79 o
 -10  -1   5     3150.15     3101.75    215.84 o
  -9  -1   5     3679.80     3754.43    313.81 o
  -8  -1   5      916.98      948.76    115.47 o
  -7  -1   5    25096.39    25790.56    652.07 o
  -6  -1   5    31803.20    32774.01    809.37 o
  -5  -1   5       75.53       68.65     28.43 o
  -4  -1   5     1328.75     1312.39     62.48 o
  -3  -1   5      123.30      101.66     22.28 o
  -2  -1   5      429.84      505.27     29.75 o
  -1  -1   5    10931.09    11825.72    232.51 o
   0  -1   5    64062.06    64231.54   1225.55 o
   1  -1   5    19085.71    18057.99    381.49 o
   2  -1   5      711.41      641.18     31.73 o
   3  -1   5    18917.16    18175.63    445.73 o
   4  -1   5     5637.58     4842.71    501.99 o
   5  -1   5      110.50      146.14     37.23 o
   6  -1   5      946.31     1127.59    281.02 o
   7  -1   5     3468.57     3456.14    181.01 o
   8  -1   5     1575.56     1589.00    270.09 o
   9  -1   5     2881.44     3003.82    271.66 o
 -11   0   5      174.27      194.45     81.80 o
 -10   0   5      665.04      679.16    118.65 o
  -9   0   5     8945.43     8581.87    399.68 o
  -8   0   5    21677.49    21278.73    790.66 o
  -7   0   5      618.16      609.71     45.00 o
  -6   0   5    15938.56    15737.91    369.91 o
  -5   0   5    24666.70    24421.05    656.02 o
  -4   0   5        8.40        3.29     16.29 o
  -3   0   5       41.56       49.46     16.01 o
  -2   0   5     4646.36     4450.62    102.68 o
  -1   0   5    33377.06    34209.57    666.23 o
   0   0   5     5914.07     6127.19    118.31 o
   1   0   5    78012.64    79168.80   1456.26 o
   2   0   5    36103.82    37842.64    768.97 o
   3   0   5        2.27       14.76     18.43 o
   4   0   5     2912.05     3008.59    111.60 o
   5   0   5      103.38      133.43     59.33 o
   6   0   5      843.47      806.16     89.24 o
   7   0   5     3180.93     3284.28    204.52 o
   8   0   5    13207.41    12890.69   1633.05 o
 -11   1   5     2043.22     2049.41    155.99 o
 -10   1   5     8348.68     8063.86    758.76 o
  -9   1   5      447.65      426.76    128.02 o
  -8   1   5    13184.94    13191.07   1063.20 o
  -7   1   5    39207.29    39916.85   1127.36 o
  -6   1   5     3038.82     3345.82    115.82 o
  -5   1   5     1403.60     1347.59     61.15 o
  -4   1   5      529.00      494.18     34.68 o
  -3   1   5      307.99      460.28     27.20 o
  -2   1   5     7549.58     8485.89    185.38 o
  -1   1   5    40712.81    40879.79    665.68 o
   0   1   5    35867.09    37332.51    759.26 o
   1   1   5       14.85        4.88     16.76 o
   2   1   5    13182.88    13461.49    404.15 o
   3   1   5     8612.59     8711.03    243.72 o
   4   1   5     1624.55     1692.04     75.46 o
   5   1   5      159.22      114.96     53.79 o
   6   1   5     1741.97     1717.88    134.20 o
   7   1   5     3782.40     4005.53    274.78 o
   8   1   5      332.15      416.18     98.70 o
 -12   2   5       25.77       40.59    162.37 o
 -11   2   5        9.65       60.94     65.57 o
 -10   2   5     4909.37     4432.70    313.81 o
  -9   2   5    22078.79    20472.15   1391.06 o
  -8   2   5     5186.94     4957.37    194.87 o
  -7   2   5    11506.70    11722.72    368.28 o
  -6   2   5    21496.93    21238.99    722.01 o
  -5   2   5     8252.61     8687.30    210.05 o
  -4   2   5      980.40      900.90     39.85 o
  -3   2   5     5058.23     5562.12    132.85 o
  -2   2   5    21033.00    21234.93    382.42 o
  -1   2   5      249.80      279.39     25.56 o
   0   2   5    22384.38    22146.36    468.73 o
   1   2   5    35101.59    35446.41    731.41 o
   2   2   5     5224.62     5458.56    171.98 o
   3   2   5     6929.86     7008.04    192.11 o
   4   2   5      322.74      407.86     73.35 o
   5   2   5       22.96       20.41     45.22 o
   6   2   5       17.77       64.32     55.07 o
   7   2   5     5578.51     6024.34    401.24 o
 -12   3   5      411.13      365.33    146.76 o
 -11   3   5     3973.40     4121.10    198.06 o
 -10   3   5     3870.66     3814.02    193.56 o
  -9   3   5     5588.95     5574.88    351.28 o
  -8   3   5    20681.08    21110.97    614.67 o
  -7   3   5     6989.50     7191.38    241.52 o
  -6   3   5      619.25      593.21     40.56 o
  -5   3   5     4268.11     3985.44    109.51 o
  -4   3   5       18.38        5.46     15.78 o
  -3   3   5        0.65      -13.47     13.47 o
  -2   3   5    16294.35    17930.33    384.65 o
  -1   3   5    17037.64    16585.09    361.92 o
   0   3   5     4667.06     4880.80    134.69 o
   1   3   5    17512.76    17759.67    391.60 o
   2   3   5    21048.60    20563.33    526.95 o
   3   3   5     4381.48     4532.12    216.78 o
   4   3   5      274.37      267.56     70.24 o
   5   3   5      454.97      419.88     84.98 o
   6   3   5     2887.46     3200.12    211.62 o
   7   3   5      125.23      103.04    128.02 o
 -12   4   5      268.69      246.68    143.63 o
 -11   4   5      643.52      387.19    143.63 o
 -10   4   5    11485.95    10863.09    624.50 o
  -9   4   5     8580.48     8160.88    334.06 o
  -8   4   5     1289.49     1314.84     80.93 o
  -7   4   5    26465.76    26732.26    755.58 o
  -6   4   5    13069.44    13495.48    341.96 o
  -5   4   5       49.39        9.03     20.15 o
  -4   4   5      824.47      894.11     51.74 o
  -3   4   5    11585.62    12480.43    282.44 o
  -2   4   5     1283.28     1364.94     61.46 o
  -1   4   5    10959.89    11345.52    294.70 o
   0   4   5    32583.80    31983.53    746.48 o
   1   4   5     9740.69     9888.83    284.65 o
   2   4   5     3327.78     3326.79    122.70 o
   3   4   5     7196.85     7228.81    332.61 o
   4   4   5     1198.50     1356.46    284.15 o
   5   4   5        9.03        2.51     61.70 o
   6   4   5     2201.40     2099.82    229.50 o
 -12   5   5       80.63      -18.73    115.53 o
 -11   5   5      780.82      540.19    134.27 o
 -10   5   5      735.74      761.88    131.14 o
  -9   5   5    18488.48    19374.96    980.46 o
  -8   5   5    11223.69    11777.07    440.44 o
  -7   5   5     2065.27     2097.41    176.11 o
  -6   5   5    12018.12    12278.18    302.61 o
  -5   5   5     6130.90     6317.60    176.36 o
  -4   5   5      143.14      106.07     27.96 o
  -3   5   5     1076.21     1048.40     62.41 o
  -2   5   5    23791.32    24627.54    657.64 o
  -1   5   5    15988.31    15784.47    448.11 o
   0   5   5     8477.41     8720.72    277.81 o
   1   5   5    28442.58    28812.83    846.16 o
   2   5   5    10598.64    10683.35    369.01 o
   3   5   5        5.86      104.60     55.20 o
   4   5   5      782.86      758.05    121.78 o
   5   5   5     1414.46     1300.07    167.05 o
   6   5   5      174.06      159.25    131.14 o
 -12   6   5      136.67      159.25    112.41 o
 -11   6   5     4575.08     4842.96    340.35 o
 -10   6   5    10640.80    10385.35    577.66 o
  -9   6   5      305.02      296.64     90.55 o
  -8   6   5    22147.53    22303.61    603.18 o
  -7   6   5    16577.48    16680.42    464.24 o
  -6   6   5      645.75      637.76     47.13 o
  -5   6   5      824.18      843.10     85.35 o
  -4   6   5       65.26       50.54     25.35 o
  -3   6   5     1941.81     2005.07    102.39 o
  -2   6   5     5129.47     5085.80    186.08 o
  -1   6   5    30391.99    30689.55    816.93 o
   0   6   5    15042.82    15350.27    490.60 o
   1   6   5       60.09       47.41     74.20 o
   2   6   5     5669.53     5569.54    287.20 o
   3   6   5     4293.12     4273.31    444.95 o
   4   6   5      116.77       27.59     67.10 o
   5   6   5       31.98        9.37    121.78 o
 -12   7   5      613.41      568.29    134.27 o
 -11   7   5      387.88      269.68     58.19 o
 -10   7   5    14274.60    14291.22    415.40 o
  -9   7   5    23202.82    21960.52    717.54 o
  -8   7   5      157.85      112.80     52.44 o
  -7   7   5     3353.49     3283.19    226.38 o
  -6   7   5     6118.75     6208.89    181.03 o
  -5   7   5      394.97      327.22     69.86 o
  -4   7   5      172.35      151.27     36.45 o
  -3   7   5     7015.62     6765.14    232.36 o
  -2   7   5     9729.43     9975.43    316.24 o
  -1   7   5       25.95       31.59     36.20 o
   0   7   5    20782.98    20269.66    633.06 o
   1   7   5     6620.05     6729.05    272.53 o
   2   7   5       33.95        7.14     53.79 o
   3   7   5     1659.50     1701.34    167.11 o
   4   7   5       34.00      -28.10     96.80 o
 -12   8   5      525.53      346.59    112.41 o
 -11   8   5     7984.58     8111.13    327.20 o
 -10   8   5      581.28      546.64    126.46 o
  -9   8   5    14672.48    15567.42   1081.94 o
  -8   8   5    22131.90    21540.60    716.65 o
  -7   8   5     1816.72     1845.13    133.24 o
  -6   8   5     3711.26     3780.13    194.64 o
  -5   8   5      335.61      442.29     70.76 o
  -4   8   5       32.32       48.25     50.45 o
  -3   8   5      189.97      183.16     52.74 o
  -2   8   5    12704.43    13022.10    357.19 o
  -1   8   5    16861.19    17321.50    557.00 o
   0   8   5      186.55      204.11     62.03 o
   1   8   5     7818.33     8337.01    530.82 o
   2   8   5     3859.76     3661.95    241.82 o
   3   8   5       83.96       52.32     76.90 o
   4   8   5      224.82      121.78    143.63 o
 -12   9   5      139.80      137.39    109.29 o
 -11   9   5     5209.39     5637.68    260.09 o
 -10   9   5    12761.37    12692.55    468.05 o
  -9   9   5     1275.69     1121.66    190.47 o
  -8   9   5     9199.45     9220.61    571.41 o
  -7   9   5    17101.78    16784.44    588.15 o
  -6   9   5     3641.76     3931.68    207.59 o
  -5   9   5      668.53      726.25     98.18 o
  -4   9   5     1389.00     1537.59    103.90 o
  -3   9   5     2735.33     2861.21    149.02 o
  -2   9   5      163.01      207.45     60.11 o
  -1   9   5    13826.09    14274.00    486.93 o
   0   9   5    18935.10    18581.41    612.21 o
   1   9   5       95.66       44.38     66.67 o
   2   9   5     1702.80     1802.38    182.96 o
   3   9   5     1162.86     1389.50    231.06 o
 -12  10   5     1260.50     1114.72    187.35 o
 -11  10   5     1092.01     1124.09    177.98 o
 -10  10   5     3368.29     3285.14    217.01 o
  -9  10   5    17663.15    18136.14    637.88 o
  -8  10   5    11858.52    11757.64    451.69 o
  -7  10   5     1091.12      984.79    254.48 o
  -6  10   5     4950.72     5228.01    474.62 o
  -5  10   5      225.15      241.05     64.69 o
  -4  10   5        1.41       21.93     50.05 o
  -3  10   5     4326.52     4896.54    293.63 o
  -2  10   5    12755.92    13317.93    464.62 o
  -1  10   5     1018.22      983.12    110.70 o
   0  10   5     3265.67     3267.71    348.16 o
   1  10   5    13077.41    13172.77    589.06 o
   2  10   5     1026.47      805.60    187.35 o
 -11  11   5     8433.76     8952.14    568.29 o
 -10  11   5     4624.98     4874.83    304.44 o
  -9  11   5     1296.63     1312.33    136.40 o
  -8  11   5    14951.35    15825.12    586.29 o
  -7  11   5    10464.40    10678.28    434.78 o
  -6  11   5      406.44      383.32    120.22 o
  -5  11   5      127.41       29.60     57.42 o
  -4  11   5     3685.49     4019.93    271.55 o
  -3  11   5      466.64      415.21    146.76 o
  -2  11   5     5642.92     3291.09    371.57 o
  -1  11   5    14705.85    15393.81    996.07 o
   0  11   5     8709.51     8945.89    693.19 o
 -11  12   5     1212.78     1330.17    231.06 o
 -10  12   5    13178.21    13385.51    523.22 o
  -9  12   5    10246.91    10688.62    512.09 o
  -8  12   5      181.70      134.27     81.60 o
  -7  12   5     2849.12     3028.46    209.98 o
  -6  12   5     1395.24     1645.59    162.00 o
  -5  12   5       20.72       43.71    118.65 o
  -4  12   5     3481.19     3735.13    277.96 o
  -3  12   5     8203.12     8808.66    488.67 o
  -2  12   5     4201.56     4315.66    491.79 o
  -1  12   5      340.97      156.12    174.86 o
 -10  13   5      323.19      406.72    148.32 o
  -9  13   5     8421.15     8805.64    401.08 o
  -8  13   5     8478.43     8683.50    401.08 o
  -7  13   5      700.75      640.11    193.59 o
  -6  13   5      436.27      427.78    181.10 o
  -5  13   5      272.28      465.25    181.10 o
  -4  13   5     2332.35     2145.14    318.49 o
  -3  13   5     1064.43     1020.03    185.79 o
  -2  13   5    11772.36    14307.18    986.70 o
  -8  14   5     4658.51     5345.68    496.47 o
  -7  14   5     2830.72     2663.47    365.33 o
  -6  14   5      224.68      224.82    190.47 o
  -5  14   5      128.85      249.80    168.61 o
  -4  14   5     4709.43     4143.53    468.37 o
   2 -16   6      465.56      502.72    221.70 o
   3 -16   6       66.17      137.39    174.86 o
   4 -16   6      270.15      284.15    181.10 o
   5 -16   6     3954.86     3484.68    399.68 o
   0 -15   6     6442.80     5917.09    540.19 o
   1 -15   6      762.65      533.94    199.84 o
   2 -15   6       40.30      -49.96    121.78 o
   3 -15   6      258.64      396.55    174.86 o
   4 -15   6     1873.47     1967.16    290.39 o
   5 -15   6     1465.07     1470.69    256.04 o
   6 -15   6     6058.88     6129.42    499.60 o
   7 -15   6    10241.06    10313.54    693.19 o
  -2 -14   6     7396.55     9173.83    805.60 o
  -1 -14   6     5469.39     6032.39    405.45 o
   0 -14   6      244.94      166.83    187.35 o
   1 -14   6     2724.31     2123.28    306.00 o
   2 -14   6      213.54       84.31    131.14 o
   3 -14   6      122.21       31.22    112.41 o
   4 -14   6     2043.09     1907.83    268.53 o
   5 -14   6     5469.40     5464.33    449.64 o
   6 -14   6     2840.19     2912.20    245.11 o
   7 -14   6     1553.27     1080.38    199.84 o
   8 -14   6     8267.82     7512.68    530.82 o
  -3 -13   6     4628.67     5223.90    596.39 o
  -2 -13   6       12.39       43.71    149.88 o
  -1 -13   6     6597.97     6935.38    418.10 o
   0 -13   6     7478.53     8406.33    750.96 o
   1 -13   6       31.45      -36.96     74.97 o
   2 -13   6       68.09      146.72    132.71 o
   3 -13   6      939.11      891.93    147.77 o
   4 -13   6      999.39      813.35    140.28 o
   5 -13   6      944.50      906.57    142.54 o
   6 -13   6    14715.04    14820.76    638.83 o
   7 -13   6     6960.64     7493.08    388.00 o
   8 -13   6      562.46      374.70    137.39 o
  -4 -12   6      148.51       49.96    171.74 o
  -3 -12   6     6130.41     6510.36    608.88 o
  -2 -12   6     9634.36    10773.30    549.12 o
  -1 -12   6      700.77      392.04    245.11 o
   0 -12   6     3474.56     3731.27    275.58 o
   1 -12   6     6828.90     6715.40    308.99 o
   2 -12   6      128.14       53.50     64.30 o
   3 -12   6      811.66      833.59    135.77 o
   4 -12   6     7187.16     7353.79    377.44 o
   5 -12   6     4468.69     5046.71    293.72 o
   6 -12   6      175.61      149.37     82.59 o
   7 -12   6    15864.09    15709.18    864.93 o
   8 -12   6     7356.36     6900.67    468.37 o
   9 -12   6      115.02     -109.29    109.29 o
  -4 -11   6     5985.90     6206.73    375.67 o
  -3 -11   6       11.64      -27.98     87.19 o
  -2 -11   6    10016.92    10213.86    403.64 o
  -1 -11   6    15267.77    16114.53    557.37 o
   0 -11   6      927.00      909.77    110.85 o
   1 -11   6      327.33      333.07     77.35 o
   2 -11   6       40.68       -7.15     47.36 o
   3 -11   6      989.04     1075.55    112.95 o
   4 -11   6      678.90      621.98    109.46 o
   5 -11   6    17069.55    16626.60    676.56 o
   6 -11   6    11144.85    10387.54    763.45 o
   7 -11   6        6.99       49.96     84.31 o
   8 -11   6     5878.85     5433.11    402.80 o
  -6 -10   6      244.74      143.63    165.49 o
  -5 -10   6       13.00       12.60     95.87 o
  -4 -10   6     6338.90     6429.19    368.30 o
  -3 -10   6    17708.23    18275.10    619.37 o
  -2 -10   6     2410.63     2436.80    168.58 o
  -1 -10   6     4893.19     5043.41    239.26 o
   0 -10   6     9014.74     8846.48    341.98 o
   1 -10   6     3071.36     3190.27    185.25 o
   2 -10   6        7.75      -27.26     33.16 o
   3 -10   6     3127.66     3179.69    194.25 o
   4 -10   6     9683.58    10242.21    462.08 o
   5 -10   6      102.57      108.18     67.49 o
   6 -10   6    16847.47    15905.89    852.44 o
   7 -10   6    17128.82    16436.71    889.91 o
   8 -10   6      399.60      405.92    146.76 o
   9 -10   6      345.51       -9.37    115.53 o
  -7  -9   6        7.62      162.37    190.47 o
  -6  -9   6      163.18       77.19    112.41 o
  -5  -9   6     4223.90     4578.72    303.78 o
  -4  -9   6     3795.26     3718.03    381.43 o
  -3  -9   6    24148.33    23519.27    750.03 o
  -2  -9   6    25152.36    24993.93    780.15 o
  -1  -9   6     5362.88     5134.70    233.70 o
   0  -9   6      292.40      198.65     50.36 o
   1  -9   6     2143.19     1974.39    101.71 o
   2  -9   6      198.87      209.92     39.30 o
   3  -9   6      681.87      550.00     48.69 o
   4  -9   6    11565.56    11898.58    410.72 o
   5  -9   6    23736.01    22662.93   1152.19 o
   6  -9   6     1911.31     1542.50    184.23 o
   7  -9   6     5999.54     5948.32    412.17 o
  -8  -8   6      387.36      177.98    215.45 o
  -7  -8   6      217.91      427.30    202.96 o
  -6  -8   6       13.13      -21.34     80.57 o
  -5  -8   6     1631.85     1712.44    181.44 o
  -4  -8   6    14332.78    13545.41    809.55 o
  -3  -8   6    12917.84    12178.45    433.84 o
  -2  -8   6     3349.76     3444.74    185.01 o
  -1  -8   6    13971.73    13723.65    464.38 o
   0  -8   6    11122.89    10136.41    300.59 o
   1  -8   6      350.96      333.47     53.53 o
   2  -8   6       42.91       48.68     27.10 o
   3  -8   6     7490.50     7808.22    195.51 o
   4  -8   6     3626.65     3577.39    121.17 o
   5  -8   6    10473.09    10486.14    339.27 o
   6  -8   6    28009.10    28092.91   1414.48 o
   7  -8   6     4594.94     4234.08    321.61 o
   8  -8   6      809.26      905.52    137.39 o
   9  -8   6      512.43      543.31     96.80 o
  -8  -7   6       54.03       53.08    149.88 o
  -7  -7   6       75.45       32.05     95.57 o
  -6  -7   6     2329.80     2111.42    335.67 o
  -5  -7   6     4297.74     4419.61    276.09 o
  -4  -7   6     1110.12     1021.11    143.50 o
  -3  -7   6    24039.38    22924.72    877.90 o
  -2  -7   6    19634.51    18151.31    582.64 o
  -1  -7   6      143.97       86.67     37.03 o
   0  -7   6     5358.74     5199.07    225.99 o
   1  -7   6      280.39      241.57     36.83 o
   2  -7   6      288.90      327.60     38.96 o
   3  -7   6     2266.49     2349.57    101.78 o
   4  -7   6    18337.85    17737.83    424.45 o
   5  -7   6    15258.14    15439.27    369.09 o
   6  -7   6     2372.83     1839.14    202.96 o
   7  -7   6    12611.30    12880.21    686.94 o
   8  -7   6     5057.66     4927.27    302.88 o
   9  -7   6       70.67      109.29     71.82 o
  -9  -6   6     2078.38     2245.06    321.61 o
  -8  -6   6      512.94      460.92    163.93 o
  -7  -6   6       61.00      -36.61     76.15 o
  -6  -6   6      230.48      122.91     90.55 o
  -5  -6   6     6778.61     6770.05    280.49 o
  -4  -6   6    12793.04    11822.53    416.61 o
  -3  -6   6      607.65      620.92     83.88 o
  -2  -6   6    20806.67    18806.91    551.65 o
  -1  -6   6    12918.82    11883.97    286.69 o
   0  -6   6      198.72      225.06     36.57 o
   1  -6   6      243.24      287.35     54.46 o
   2  -6   6     9423.33     9459.24    204.76 o
   3  -6   6     3250.52     2936.34    108.63 o
   4  -6   6     1815.43     1755.16     77.36 o
   5  -6   6    20536.82    20483.39    468.68 o
   6  -6   6     7702.43     8746.05    496.47 o
   7  -6   6       22.44       99.92     68.69 o
   8  -6   6     2766.08     2888.29    206.08 o
   9  -6   6      354.64      281.02     87.43 o
  -9  -5   6      353.75      252.33    127.55 o
  -8  -5   6      683.01      750.72    141.80 o
  -7  -5   6      270.66      166.02     84.47 o
  -6  -5   6     5009.33     4927.71    626.06 o
  -5  -5   6      356.39      224.49     63.06 o
  -4  -5   6    12997.60    12054.92    709.25 o
  -3  -5   6    21642.61    20159.72    613.39 o
  -2  -5   6     1488.12     1380.73     86.70 o
  -1  -5   6    10956.90    11136.25    426.07 o
   0  -5   6     5124.53     4998.68    203.41 o
   1  -5   6       29.54       20.90     18.06 o
   2  -5   6      930.22      962.82     50.64 o
   3  -5   6    13261.43    13284.38    325.07 o
   4  -5   6     9875.28     9718.23    342.74 o
   5  -5   6      552.57      562.53     43.26 o
   6  -5   6    23837.53    22385.03   1089.74 o
   7  -5   6    11900.49    11980.94    615.13 o
   8  -5   6      342.90      234.19     78.06 o
   9  -5   6      207.96      215.45     81.18 o
 -10  -4   6     1294.76     1430.09    271.66 o
  -9  -4   6     3595.30     3590.93    426.22 o
  -8  -4   6       34.61       60.13     81.34 o
  -7  -4   6       98.12       -4.01     84.31 o
  -6  -4   6     2876.61     2880.17    161.37 o
  -5  -4   6    18684.26    18864.87    690.91 o
  -4  -4   6       49.56       79.73     35.77 o
  -3  -4   6    18113.41    17556.30    471.29 o
  -2  -4   6    29114.22    30105.05    695.78 o
  -1  -4   6     2451.80     2573.24    107.06 o
   0  -4   6     4498.50     4429.86    125.31 o
   1  -4   6     1461.64     1573.70     75.34 o
   2  -4   6     3925.74     3927.00    108.77 o
   3  -4   6     1283.54     1358.73     82.03 o
   4  -4   6    27516.21    28059.80    566.51 o
   5  -4   6    18077.60    17812.74    461.16 o
   6  -4   6      314.47      288.65     40.73 o
   7  -4   6     5492.06     5326.94    324.74 o
   8  -4   6     2931.99     2919.51    221.70 o
   9  -4   6       14.56      -78.06     81.18 o
 -10  -3   6     3650.35     3665.20    293.51 o
  -9  -3   6       93.12       91.87     79.71 o
  -8  -3   6      462.74      500.87    126.46 o
  -7  -3   6     1118.30      983.96    128.87 o
  -6  -3   6      347.86      265.48     89.24 o
  -5  -3   6    13911.55    13929.78    686.36 o
  -4  -3   6    39001.01    38894.70   1417.72 o
  -3  -3   6    10378.04    10606.04    259.54 o
  -2  -3   6     3411.62     3580.93    108.35 o
  -1  -3   6    20738.72    19034.83    379.53 o
   0  -3   6     1742.11     1784.66     67.93 o
   1  -3   6      213.43      230.34     30.67 o
   2  -3   6     3237.43     3127.87     78.07 o
   3  -3   6    20092.22    20328.35    371.32 o
   4  -3   6     1686.60     1716.86     91.86 o
   5  -3   6    12483.06    12595.43    388.75 o
   6  -3   6    20650.03    20670.89    731.62 o
   7  -3   6     1489.59     1476.93    153.00 o
   8  -3   6      731.40      715.05    121.78 o
   9  -3   6       18.33       12.49     81.18 o
 -11  -2   6      541.55      599.52    227.94 o
 -10  -2   6     1570.94     1570.51    172.47 o
  -9  -2   6     3163.53     3283.38    455.88 o
  -8  -2   6        0.12      -57.88     57.88 o
  -7  -2   6     1679.06     1436.14    110.79 o
  -6  -2   6    15255.28    16060.39    508.83 o
  -5  -2   6     2315.99     2313.31    102.60 o
  -4  -2   6     6494.84     6612.27    208.47 o
  -3  -2   6    47999.54    45114.64    986.93 o
  -2  -2   6    15887.13    14996.35    287.25 o
  -1  -2   6     1833.64     1830.29     63.57 o
   0  -2   6     5093.68     5183.37    130.39 o
   1  -2   6      618.77      713.62     43.44 o
   2  -2   6      598.08      577.16     30.12 o
   3  -2   6    17277.57    17299.33    387.18 o
   4  -2   6    26995.02    26958.96    759.52 o
   5  -2   6     2745.66     2606.63    117.72 o
   6  -2   6     3703.11     3673.64    182.14 o
   7  -2   6     8153.96     8332.32    341.12 o
   8  -2   6      253.72      327.86     99.92 o
 -11  -1   6     7527.04     7922.79    406.19 o
 -10  -1   6       36.42       -0.26     76.23 o
  -9  -1   6      844.78      857.35    229.50 o
  -8  -1   6        0.19        9.57     44.46 o
  -7  -1   6     1551.85     1579.11    102.19 o
  -6  -1   6     2874.27     2899.00    110.90 o
  -5  -1   6    36247.92    36320.16    803.97 o
  -4  -1   6    21083.06    20756.67    527.15 o
  -3  -1   6     4133.38     4216.39    111.24 o
  -2  -1   6    21003.72    21033.03    402.01 o
  -1  -1   6     4537.81     4414.76    105.21 o
   0  -1   6      148.64      121.90     24.73 o
   1  -1   6       97.06      102.18     20.63 o
   2  -1   6    12065.39    12041.18    246.75 o
   3  -1   6      249.48      334.15     36.28 o
   4  -1   6     6168.22     6125.09    214.33 o
   5  -1   6    11434.65    11653.04    452.04 o
   6  -1   6     5613.39     5580.55    257.05 o
   7  -1   6     1173.63     1241.83    110.40 o
   8  -1   6     1669.06     2004.63    215.45 o
 -11   0   6     4765.88     4890.27    286.39 o
 -10   0   6     6379.32     5896.86    312.27 o
  -9   0   6       42.97       31.07     64.12 o
  -8   0   6      129.18      127.15     45.43 o
  -7   0   6     7081.61     6895.48    191.06 o
  -6   0   6     6028.72     5944.64    200.52 o
  -5   0   6      641.02      625.94     46.03 o
  -4   0   6    35328.09    34572.99    695.36 o
  -3   0   6    21730.86    21776.42    448.40 o
  -2   0   6      227.34      259.63     22.86 o
  -1   0   6     9815.85    10172.25    221.97 o
   0   0   6      930.28      932.97     39.69 o
   1   0   6     1538.82     1547.57     56.22 o
   2   0   6     5103.58     5039.35    133.44 o
   3   0   6    19789.30    19907.45    499.92 o
   4   0   6     4401.06     4333.33    210.43 o
   5   0   6     2485.66     2528.75    156.72 o
   6   0   6    14152.13    14298.36    556.95 o
   7   0   6     4296.13     4246.30    229.62 o
   8   0   6       21.57       76.50     77.28 o
 -12   1   6     9115.74     7853.03    574.54 o
 -11   1   6     1249.70     1171.56    240.43 o
 -10   1   6     3455.77     3496.51    217.07 o
  -9   1   6     2281.21     2395.83    171.84 o
  -8   1   6      135.11      131.92     59.33 o
  -7   1   6      646.73      654.03     56.30 o
  -6   1   6    13590.08    13784.17    364.65 o
  -5   1   6    12993.22    11464.55    541.84 o
  -4   1   6      344.97      422.33     33.54 o
  -3   1   6    38551.50    38602.89    703.64 o
  -2   1   6    33633.77    33807.29    664.35 o
  -1   1   6     7649.25     8314.61    169.54 o
   0   1   6      384.65      395.95     30.81 o
   1   1   6     2757.80     2629.11     87.16 o
   2   1   6     5166.99     5318.96    164.05 o
   3   1   6     6883.62     6943.91    210.50 o
   4   1   6    19318.08    19452.99    723.97 o
   5   1   6    14972.77    12545.88   1439.46 o
   6   1   6       49.55       79.62     59.61 o
   7   1   6     3480.01     3441.10    220.13 o
 -12   2   6     3859.36     3874.99    362.21 o
 -11   2   6    11784.24    11653.53    477.16 o
 -10   2   6     2437.17     2524.72    167.60 o
  -9   2   6      870.48      842.64    120.22 o
  -8   2   6     2905.00     1576.85    168.61 o
  -7   2   6     4909.82     5005.91    158.53 o
  -6   2   6      996.38      992.43     59.04 o
  -5   2   6    21920.75    21624.35    544.55 o
  -4   2   6    43260.86    42147.80    829.34 o
  -3   2   6     7794.51     8222.01    206.81 o
  -2   2   6     7761.31     7734.21    174.18 o
  -1   2   6     3055.29     3037.48     95.57 o
   0   2   6       27.49       49.50     21.64 o
   1   2   6     1028.75     1145.71     58.50 o
   2   2   6    15037.99    14834.38    394.76 o
   3   2   6    22192.76    21876.61    799.55 o
   4   2   6      691.65      753.83     94.51 o
   5   2   6    10961.26    11443.77    744.71 o
   6   2   6    10894.75    11366.89    486.74 o
   7   2   6      361.42      187.27     90.20 o
 -12   3   6     3741.46     3881.24    349.72 o
 -11   3   6      250.42      222.11     87.43 o
 -10   3   6     5066.12     5271.78    256.52 o
  -9   3   6      818.28     1012.35    126.46 o
  -8   3   6      220.40      117.33     49.09 o
  -7   3   6    11330.99    11683.00    309.24 o
  -6   3   6    20867.95    20993.02    468.64 o
  -5   3   6     8055.83     7782.74    178.51 o
  -4   3   6    14277.15    14016.01    362.44 o
  -3   3   6    42026.02    42373.43    803.58 o
  -2   3   6    10957.79    11649.06    298.59 o
  -1   3   6      146.82      143.68     32.46 o
   0   3   6      627.14      748.45     61.23 o
   1   3   6     5374.66     5218.94    149.67 o
   2   3   6      197.75      239.37     46.29 o
   3   3   6    13700.65    13738.53    548.44 o
   4   3   6    22494.72    22641.47    851.02 o
   5   3   6     1321.17     1349.41    136.40 o
   6   3   6     3679.36     3928.07    246.55 o
 -12   4   6    12295.58    10853.73    661.96 o
 -11   4   6     4995.81     4736.80    362.21 o
 -10   4   6      473.61      534.27     76.82 o
  -9   4   6      521.17      426.72     71.02 o
  -8   4   6     4975.20     5117.08    238.18 o
  -7   4   6      480.99      417.41     41.01 o
  -6   4   6    18639.27    18864.46    386.92 o
  -5   4   6    62428.44    63272.29   1485.94 o
  -4   4   6     6894.04     6790.15    189.74 o
  -3   4   6     7482.88     7377.78    205.42 o
  -2   4   6     6738.33     6986.33    226.66 o
  -1   4   6      867.96      818.45    111.88 o
   0   4   6       72.09       34.49     29.76 o
   1   4   6     9584.72     9408.80    324.07 o
   2   4   6    12773.40    12502.90    419.96 o
   3   4   6     1992.57     2059.23    158.70 o
   4   4   6     6729.54     6824.02    337.70 o
   5   4   6     9435.94     9960.04    454.78 o
   6   4   6      808.83      462.13    149.88 o
 -12   5   6      210.38       -9.37    124.90 o
 -11   5   6     5377.40     5186.43    377.82 o
 -10   5   6     2132.75     2135.77    218.57 o
  -9   5   6       56.77       46.84     84.31 o
  -8   5   6      360.67      212.33     90.55 o
  -7   5   6    15537.75    15770.53    398.68 o
  -6   5   6     9289.20     9379.22    248.18 o
  -5   5   6     5957.01     6259.59    180.96 o
  -4   5   6    33324.12    33604.64    769.62 o
  -3   5   6    11928.62    12248.06    360.34 o
  -2   5   6     1429.54     1457.23    114.30 o
  -1   5   6      863.61      792.05     79.00 o
   0   5   6      411.68      351.34     57.08 o
   1   5   6       94.81      120.10     56.90 o
   2   5   6     6707.91     6583.44    322.74 o
   3   5   6    17880.50    18347.47    725.40 o
   4   5   6     1992.27     1921.78    181.10 o
   5   5   6     2372.93     2910.15    296.64 o
 -12   6   6     5913.97     5270.74    390.31 o
 -11   6   6      175.22      312.25    121.78 o
 -10   6   6     1118.36     1367.64    174.86 o
  -9   6   6        2.01      -25.00     45.64 o
  -8   6   6      508.65      559.97     80.39 o
  -7   6   6     3888.05     3616.57    180.40 o
  -6   6   6    26663.95    27439.25    640.67 o
  -5   6   6    10481.45    10492.59    278.55 o
  -4   6   6      176.41      138.39     33.79 o
  -3   6   6    23069.98    23036.40    629.74 o
  -2   6   6    11227.73    10784.80    377.61 o
  -1   6   6        1.17       -1.50     34.49 o
   0   6   6       81.48       44.68     54.29 o
   1   6   6     5731.66     5797.96    351.68 o
   2   6   6     3569.50     3549.85    434.02 o
   3   6   6     2752.65     2697.71    204.95 o
   4   6   6    15039.89    15740.96    661.76 o
 -12   7   6     4959.84     4871.73    252.74 o
 -11   7   6     6191.44     6161.94    229.50 o
 -10   7   6     1078.91      900.90    103.77 o
  -9   7   6        8.09       -2.06     51.85 o
  -8   7   6     3208.89     3065.49    169.84 o
  -7   7   6     5226.19     5116.19    235.14 o
  -6   7   6     1336.42     1312.94     85.37 o
  -5   7   6    24953.29    25226.00    604.09 o
  -4   7   6    20980.64    21081.54    584.23 o
  -3   7   6       57.16       53.88     39.33 o
  -2   7   6     2154.97     2305.03    125.99 o
  -1   7   6       14.17       39.61     43.41 o
   0   7   6       88.56       29.34     44.64 o
   1   7   6     1677.76     1667.14    154.49 o
   2   7   6    11890.90    11615.61    690.07 o
   3   7   6     4698.32     4562.14    280.96 o
   4   7   6      692.40      761.88    193.59 o
 -12   8   6     1071.47      802.48    156.12 o
 -11   8   6      634.63      667.15    223.26 o
 -10   8   6      129.40       82.56    134.27 o
  -9   8   6       34.16       53.26     60.89 o
  -8   8   6       95.09       40.95     57.28 o
  -7   8   6    10445.81    10669.54    409.01 o
  -6   8   6    14328.92    14143.98    523.01 o
  -5   8   6       20.16        0.73     37.43 o
  -4   8   6     7585.86     7746.84    266.53 o
  -3   8   6    16338.02    16383.89    484.31 o
  -2   8   6      333.78      441.12     67.19 o
  -1   8   6       83.83       90.13     52.29 o
   0   8   6      743.67      844.14    119.90 o
   1   8   6     3088.41     3466.05    254.48 o
   2   8   6      425.70      442.04    110.99 o
   3   8   6     9121.31     9935.72    652.60 o
 -12   9   6     9775.35    10413.46    621.37 o
 -11   9   6     1482.09     1721.54    145.72 o
 -10   9   6       18.34       36.26     62.90 o
  -9   9   6      695.20      754.53    105.36 o
  -8   9   6     5595.96     5849.57    277.90 o
  -7   9   6      589.60      697.49    102.65 o
  -6   9   6    15937.42    15897.66    576.52 o
  -5   9   6    24160.42    24260.63    827.33 o
  -4   9   6      175.14      200.17     71.82 o
  -3   9   6     1613.04     1763.16    107.71 o
  -2   9   6      556.02      492.35     80.75 o
  -1   9   6      631.25      720.54     97.97 o
   0   9   6      745.00      491.59    105.36 o
   1   9   6     4209.80     4318.63    366.89 o
   2   9   6     6276.11     6629.02    496.47 o
 -11  10   6     1158.75     1358.45    140.84 o
 -10  10   6      134.23       64.89     76.15 o
  -9  10   6       83.22       66.00     64.44 o
  -8  10   6     4065.73     4308.88    588.59 o
  -7  10   6    16358.54    16601.60    715.05 o
  -6  10   6     4481.03     4603.60    248.81 o
  -5  10   6     4484.18     4655.85    252.07 o
  -4  10   6    18125.36    18306.15    569.44 o
  -3  10   6     1158.42     1212.19    158.79 o
  -2  10   6      324.32      370.01    108.19 o
  -1  10   6      356.95      275.97     95.15 o
   0  10   6     1400.09     1558.33    175.31 o
   1  10   6      319.63      318.49    159.25 o
 -11  11   6      167.23      135.41     89.80 o
 -10  11   6       83.06       77.65     75.96 o
  -9  11   6     1097.16     1058.99    132.47 o
  -8  11   6     1504.24     1210.88    140.09 o
  -7  11   6     5485.32     5541.76    287.58 o
  -6  11   6    17834.99    17982.65    830.58 o
  -5  11   6     8054.21     8522.48    329.45 o
  -4  11   6     2420.78     2677.73    230.34 o
  -3  11   6     5502.12     5453.08    338.87 o
  -2  11   6      270.02      320.82    112.54 o
  -1  11   6        1.88       18.73    131.14 o
 -10  12   6       49.04      -36.07     82.52 o
  -9  12   6     1067.84     1009.83    141.80 o
  -8  12   6     8472.23     8420.06    388.84 o
  -7  12   6     8307.11     8286.67    385.21 o
  -6  12   6     1221.98     1390.91    160.05 o
  -5  12   6    13725.75    12152.67    808.72 o
  -4  12   6     5129.25     5219.10    338.87 o
  -3  12   6        2.62       81.18     99.36 o
  -2  12   6      359.96      524.58    215.45 o
  -9  13   6      696.80      792.67    142.70 o
  -8  13   6     1668.54     1645.51    182.26 o
  -7  13   6    12378.89    12717.84    843.07 o
  -6  13   6     8315.93     8767.91    661.96 o
  -5  13   6      157.54      118.65    156.12 o
  -4  13   6     4042.67     3909.34    437.15 o
  -3  13   6     2043.80     2438.65    384.06 o
   2 -16   7      954.75      868.05    256.04 o
   3 -16   7     2441.59     2257.55    346.59 o
   4 -16   7     5735.24     5392.52    518.33 o
   0 -15   7      249.50      115.53    174.86 o
   1 -15   7     3441.04     3431.60    405.92 o
   2 -15   7     8919.62     9042.69    680.70 o
   3 -15   7     2510.03     2576.04    337.23 o
   4 -15   7       99.13      309.13    177.98 o
   5 -15   7     2593.12     2320.00    318.49 o
   6 -15   7      105.68     -134.27    137.39 o
  -2 -14   7      160.41      256.04    243.55 o
  -1 -14   7     1214.13     1115.39    197.19 o
   0 -14   7     7622.47     7320.59    443.24 o
   1 -14   7     2031.53     2151.39    312.25 o
   2 -14   7     2493.15     2975.72    349.72 o
   3 -14   7    14000.24    14688.13    914.89 o
   4 -14   7     1422.27     1258.36    234.19 o
   5 -14   7      207.81      209.21    134.27 o
   6 -14   7       62.47      146.76    121.78 o
   7 -14   7     1529.08     1289.58    221.70 o
  -3 -13   7      506.89      708.80    299.76 o
  -2 -13   7      349.30      302.88    196.72 o
  -1 -13   7      666.39      731.70    240.43 o
   0 -13   7     2440.71     2132.44    230.29 o
   1 -13   7    15076.08    16197.49   1188.10 o
   2 -13   7     7602.26     7044.31    537.07 o
   3 -13   7     1019.69      816.90    144.05 o
   4 -13   7     6169.41     6907.21    381.88 o
   5 -13   7     1307.64     1195.13    380.94 o
   6 -13   7       74.29       66.52     84.32 o
   7 -13   7     1447.60     1167.81    206.08 o
   8 -13   7     7013.28     6813.24    512.09 o
  -4 -12   7     4131.98     3194.29    487.11 o
  -3 -12   7        0.18        0.00    156.12 o
  -2 -12   7      155.81      139.22    149.88 o
  -1 -12   7     4173.08     4509.79    326.30 o
   0 -12   7     5668.94     5548.70    284.50 o
   1 -12   7     2035.37     2031.39    168.41 o
   2 -12   7    20714.23    20782.23    702.04 o
   3 -12   7    10795.85    11446.82    610.44 o
   4 -12   7      114.29       99.33     85.53 o
   5 -12   7     1160.96     1262.14    435.59 o
   6 -12   7       30.78       17.53     79.44 o
   7 -12   7      197.03      118.65    115.53 o
   8 -12   7     2188.23     1536.26    240.43 o
  -5 -11   7      893.34      755.64    237.31 o
  -4 -11   7      212.61      197.16    124.62 o
  -3 -11   7       45.60      103.32     79.40 o
  -2 -11   7      508.90      416.92     93.29 o
  -1 -11   7     1079.54      841.13    105.58 o
   0 -11   7    14404.98    13480.71    500.98 o
   1 -11   7    13803.40    13694.19    501.59 o
   2 -11   7      370.28      265.62     74.93 o
   3 -11   7     7587.20     7725.40    702.56 o
   4 -11   7     6148.90     5906.86   1097.55 o
   5 -11   7       64.54       37.47    103.04 o
   6 -11   7      112.72       -9.37     93.67 o
   7 -11   7     4524.83     3715.75    343.47 o
   8 -11   7     2787.51     2788.37    290.39 o
   9 -11   7      936.02      752.52    171.74 o
  -6 -10   7     1927.20     2195.10    324.74 o
  -5 -10   7     3066.08     2953.55    267.50 o
  -4 -10   7      882.22      667.20    147.05 o
  -3 -10   7       83.93       82.45     75.30 o
  -2 -10   7     3527.09     3318.64    205.87 o
  -1 -10   7     5656.20     5484.06    226.25 o
   0 -10   7        2.41        5.80     44.75 o
   1 -10   7     9359.41     9680.80    490.88 o
   2 -10   7    18820.16    18862.58    922.98 o
   3 -10   7     1949.98     2226.81    152.06 o
   4 -10   7      979.84      758.52    115.53 o
   5 -10   7     1411.16     1355.15    193.59 o
   6 -10   7        8.26       93.67     99.92 o
   7 -10   7      370.42      184.23    118.65 o
   8 -10   7     5943.81     5807.81    424.66 o
   9 -10   7     6406.73     6516.61    434.02 o
  -7  -9   7     5457.96     5529.90    496.47 o
  -6  -9   7     2479.64     2396.68    247.49 o
  -5  -9   7     1191.63     1137.79    313.81 o
  -4  -9   7     1095.71      954.43    127.30 o
  -3  -9   7      997.13      947.54    121.71 o
  -2  -9   7       21.47       26.80     59.44 o
  -1  -9   7     3546.72     3339.99    165.29 o
   0  -9   7    14532.40    14071.20    394.50 o
   1  -9   7     1843.37     1836.33     93.18 o
   2  -9   7     7847.40     7358.57    320.41 o
   3  -9   7    14591.82    14875.17    593.56 o
   4  -9   7      226.34      350.96     89.24 o
   5  -9   7       35.24      143.63     93.67 o
   6  -9   7     1007.28     1124.09    181.10 o
   7  -9   7     2745.36     2675.96    268.53 o
   8  -9   7       57.11       56.20    112.41 o
   9  -9   7     8654.22     9136.36    518.33 o
  -8  -8   7     2926.31     2947.62    393.43 o
  -7  -8   7     1049.50      797.42    251.36 o
  -6  -8   7     9999.98     9561.16    640.11 o
  -5  -8   7     2786.05     2845.22    290.39 o
  -4  -8   7       79.81       60.03     63.86 o
  -3  -8   7      399.45      280.88     78.95 o
  -2  -8   7     9079.56     8343.72    289.14 o
  -1  -8   7     3233.41     2696.73    141.22 o
   0  -8   7     6670.00     6331.92    271.39 o
   1  -8   7    27789.26    27599.54    967.95 o
   2  -8   7     4796.42     4782.80    189.68 o
   3  -8   7     4202.37     4087.82    127.33 o
   4  -8   7     2023.43     2058.08    158.79 o
   5  -8   7       18.52       96.80    106.16 o
   6  -8   7      500.42      290.39    128.02 o
   7  -8   7     4946.54     5258.25    371.57 o
   8  -8   7     5713.01     5963.93    380.94 o
   9  -8   7     1005.18      908.64    128.02 o
  -8  -7   7     9173.21    10685.11    730.66 o
  -7  -7   7     6723.92     6669.21    733.78 o
  -6  -7   7      520.71      397.56    116.77 o
  -5  -7   7     4945.69     4770.61    240.91 o
  -4  -7   7      234.83      114.77     65.19 o
  -3  -7   7      438.86      341.36     86.08 o
  -2  -7   7      567.74      497.51     70.00 o
  -1  -7   7    17652.80    16335.24    577.50 o
   0  -7   7     9504.88     9786.63    271.12 o
   1  -7   7     8513.42     8134.85    418.69 o
   2  -7   7    26367.08    25251.63    563.97 o
   3  -7   7    14096.30    13525.03    350.55 o
   4  -7   7     1272.04     1251.95     91.96 o
   5  -7   7      379.67      351.83     71.98 o
   6  -7   7     2084.32     2017.12    215.45 o
   7  -7   7      720.41      874.29    137.39 o
   8  -7   7     5467.88     5442.48    340.35 o
  -9  -6   7     4410.47     3612.70    418.41 o
  -8  -6   7        2.48      -42.45     98.09 o
  -7  -6   7    13977.23    14747.90    654.76 o
  -6  -6   7     9505.97     9637.81    615.13 o
  -5  -6   7       54.31       47.80     54.89 o
  -4  -6   7       80.48       46.25     46.00 o
  -3  -6   7      781.37      706.29     79.72 o
  -2  -6   7     3795.92     3773.52    162.02 o
  -1  -6   7     5338.68     5597.58    212.54 o
   0  -6   7    33655.39    34479.87    998.42 o
   1  -6   7    22548.19    22943.62    552.47 o
   2  -6   7       56.88       64.25     24.98 o
   3  -6   7     9462.78     9526.62    256.95 o
   4  -6   7      572.79      503.81     85.18 o
   5  -6   7        3.55       -7.08     49.35 o
   6  -6   7     2745.77     2710.31    227.94 o
   7  -6   7     7078.32     7047.43    412.17 o
   8  -6   7     4589.73     4814.86    312.25 o
   9  -6   7     1917.19     1901.59    184.23 o
  -9  -5   7     8121.72     9042.28    477.60 o
  -8  -5   7    14030.97    14364.57    640.58 o
  -7  -5   7      372.04      227.09     95.28 o
  -6  -5   7     3353.99     3185.39    234.27 o
  -5  -5   7     1961.34     1824.34    117.18 o
  -4  -5   7      526.79      500.34     68.10 o
  -3  -5   7     2268.52     2319.91    124.79 o
  -2  -5   7    18994.96    19651.62    484.68 o
  -1  -5   7    13733.24    14805.06    343.03 o
   0  -5   7      113.99       56.14     26.96 o
   1  -5   7    29218.38    29534.42    677.80 o
   2  -5   7    22215.54    22520.23    474.49 o
   3  -5   7      141.88      172.04     33.88 o
   4  -5   7     2441.86     2771.47    124.06 o
   5  -5   7      647.62      708.99     90.20 o
   6  -5   7     1790.80     1826.65    174.86 o
   7  -5   7     2277.39     2282.53    193.59 o
   8  -5   7    11300.23    12121.45    649.47 o
   9  -5   7     4242.99     4009.26    293.51 o
 -10  -4   7     3849.98     3718.87    418.41 o
  -9  -4   7      423.01      242.17    114.24 o
  -8  -4   7     6044.81     6240.89    280.46 o
  -7  -4   7    17365.55    16102.11    869.07 o
  -6  -4   7     1078.54     1029.26     90.58 o
  -5  -4   7      658.62      638.47     74.80 o
  -4  -4   7       50.91       39.37     37.85 o
  -3  -4   7      434.59      420.18     57.45 o
  -2  -4   7     1473.08     1682.50     91.54 o
  -1  -4   7    35313.75    33896.16    905.71 o
   0  -4   7    21909.77    20776.72    415.30 o
   1  -4   7     1501.77     1498.47     76.18 o
   2  -4   7    10621.31    10364.37    237.89 o
   3  -4   7     7717.12     7798.85    210.51 o
   4  -4   7      265.71      233.52     54.62 o
   5  -4   7      415.34      518.33     96.80 o
   6  -4   7     3569.28     3777.90    313.81 o
   7  -4   7     4801.16     4755.53    315.37 o
   8  -4   7      653.38      487.11    106.16 o
 -10  -3   7     2197.93     2210.71    312.25 o
  -9  -3   7    11689.32    11569.54   1501.91 o
  -8  -3   7     3392.75     3021.02    199.81 o
  -7  -3   7     3593.66     3550.67    247.93 o
  -6  -3   7    16568.03    16683.80    591.67 o
  -5  -3   7      626.15      562.55     61.67 o
  -4  -3   7        3.43       50.37     33.67 o
  -3  -3   7     2969.40     3055.23    122.27 o
  -2  -3   7    26425.77    24635.37    531.11 o
  -1  -3   7      198.80      161.39     28.67 o
   0  -3   7    34174.31    34459.32    641.32 o
   1  -3   7    38498.62    38401.68    848.05 o
   2  -3   7     2229.55     2239.46     65.98 o
   3  -3   7     2959.24     2958.59     72.84 o
   4  -3   7      748.10      767.17     65.02 o
   5  -3   7     1349.42     1330.17    143.63 o
   6  -3   7     1318.80     1287.74    100.44 o
   7  -3   7    11841.58    12050.93    460.32 o
   8  -3   7     6557.83     6491.63    415.29 o
 -11  -2   7     4978.94     3668.91    412.17 o
 -10  -2   7      205.96      192.16    107.11 o
  -9  -2   7     1952.03     2204.11    860.24 o
  -8  -2   7    23763.54    24830.63   1404.07 o
  -7  -2   7     6895.17     6809.74   1000.75 o
  -6  -2   7      405.58      338.82     80.72 o
  -5  -2   7     1125.50     1094.87     72.55 o
  -4  -2   7       76.26       59.95     31.21 o
  -3  -2   7      675.10      684.61     49.53 o
  -2  -2   7    14166.84    13496.49    304.73 o
  -1  -2   7    27917.10    28305.51    532.79 o
   0  -2   7     3228.40     3022.01     93.38 o
   1  -2   7     6983.53     6963.69    162.19 o
   2  -2   7    20097.38    20323.69    352.12 o
   3  -2   7     5794.75     5868.02    148.29 o
   4  -2   7      453.37      466.81     67.10 o
   5  -2   7      947.21     1102.23    137.39 o
   6  -2   7     4894.67     4850.48    232.87 o
   7  -2   7      112.77       95.32     58.23 o
   8  -2   7     9244.65     9067.67    546.43 o
 -11  -1   7      595.16      414.02    129.67 o
 -10  -1   7    12291.05    11419.25   1294.27 o
  -9  -1   7     8119.82     8082.60    398.49 o
  -8  -1   7     2937.57     2938.77    415.95 o
  -7  -1   7    19412.88    19517.32    519.05 o
  -6  -1   7    11168.16    10608.88    465.74 o
  -5  -1   7      179.13      196.65     37.96 o
  -4  -1   7     1617.22     1854.56     96.04 o
  -3  -1   7    13796.21    13128.20    296.89 o
  -2  -1   7     2764.66     2711.67     88.65 o
  -1  -1   7    11207.62    10957.85    245.79 o
   0  -1   7    54825.77    54915.36   1076.10 o
   1  -1   7    26158.94    27074.13    486.55 o
   2  -1   7     2007.29     1987.09     67.31 o
   3  -1   7      463.68      449.46     70.76 o
   4  -1   7        2.76       43.71     59.33 o
   5  -1   7       29.39       45.65     46.21 o
   6  -1   7     4328.77     4643.74    235.07 o
   7  -1   7    14128.90    15146.35    588.16 o
 -11   0   7     4330.04     4512.53    278.17 o
 -10   0   7      863.49      798.39    123.41 o
  -9   0   7    17156.61    17342.54    690.82 o
  -8   0   7    16313.84    15931.47    893.33 o
  -7   0   7      373.10      324.49     49.83 o
  -6   0   7     1763.44     1760.01    123.89 o
  -5   0   7      436.17      525.63     53.36 o
  -4   0   7      409.59      397.45     39.80 o
  -3   0   7     7718.75     8114.38    194.57 o
  -2   0   7    25034.09    24583.69    618.88 o
  -1   0   7    25332.63    25423.02    564.53 o
   0   0   7     5730.93     5743.91    129.04 o
   1   0   7    25284.33    25052.35    489.95 o
   2   0   7    10069.91    10089.75    239.29 o
   3   0   7        8.58      -14.25     51.52 o
   4   0   7      573.11      512.09    106.16 o
   5   0   7     4163.18     4287.24    226.11 o
   6   0   7      488.44      323.97     74.97 o
   7   0   7     3152.56     3298.38    208.64 o
 -12   1   7       23.17      110.97     92.67 o
 -11   1   7     6814.49     6681.39    334.36 o
 -10   1   7    13952.52    15015.41    641.67 o
  -9   1   7      389.71      359.58     86.02 o
  -8   1   7    13107.48    14315.62    572.70 o
  -7   1   7    12136.77    12728.13    351.16 o
  -6   1   7      360.29      391.98     60.57 o
  -5   1   7      960.03      929.28     55.48 o
  -4   1   7     7761.10     7669.53    201.29 o
  -3   1   7     8118.08     8158.97    178.59 o
  -2   1   7     2693.09     2774.60    109.03 o
  -1   1   7    36899.13    37143.34    709.68 o
   0   1   7    27953.59    28571.35    556.70 o
   1   1   7      319.61      334.57     51.88 o
   2   1   7     5324.76     5291.83    164.97 o
   3   1   7     2453.51     2357.47    209.21 o
   4   1   7      134.80       75.94     51.85 o
   5   1   7     1048.10     1065.52    115.90 o
   6   1   7     8186.58     7887.52    424.66 o
   7   1   7     2742.14     2723.82    202.02 o
 -12   2   7     1370.59     1354.09    140.77 o
 -11   2   7      121.73       39.10     64.67 o
 -10   2   7     9986.50    10349.61    622.93 o
  -9   2   7    11462.12     7924.84    505.84 o
  -8   2   7     5491.01     5403.61    269.26 o
  -7   2   7     4506.13     4314.31    209.24 o
  -6   2   7     5436.12     5283.42    174.47 o
  -5   2   7        1.45        7.54     19.26 o
  -4   2   7       21.15       14.76     20.02 o
  -3   2   7    23307.18    23648.87    588.86 o
  -2   2   7    38635.71    39015.27    816.39 o
  -1   2   7     1269.54     1380.35     91.04 o
   0   2   7    22355.23    22458.06    487.34 o
   1   2   7    14976.15    15158.25    346.41 o
   2   2   7      412.00      397.35     58.66 o
   3   2   7     1932.55     1645.54    181.10 o
   4   2   7     1642.09     1612.62    141.37 o
   5   2   7     1520.60     1668.72    152.15 o
   6   2   7     1907.25     1977.58    175.02 o
 -12   3   7     2151.55     2148.26    284.15 o
 -11   3   7     9862.49    10623.59    610.44 o
 -10   3   7      768.47      815.14    171.74 o
  -9   3   7     8956.45     8781.17    435.59 o
  -8   3   7    12591.55    12674.80    707.24 o
  -7   3   7     2506.54     2463.57    192.90 o
  -6   3   7      532.44      495.78     40.83 o
  -5   3   7       62.46       52.32     22.13 o
  -4   3   7     3691.61     3752.79    132.59 o
  -3   3   7      785.38      809.71     57.27 o
  -2   3   7    22055.05    22346.33    607.04 o
  -1   3   7    18472.00    18391.69    456.02 o
   0   3   7      551.82      633.79     56.35 o
   1   3   7     4578.57     4533.92    156.11 o
   2   3   7     9921.74     9532.92    558.92 o
   3   3   7     1283.62     1282.28    146.76 o
   4   3   7      136.74      139.62     69.31 o
   5   3   7     3762.35     3877.65    485.55 o
   6   3   7     3794.53     3812.54    343.47 o
 -12   4   7       71.78       68.69    143.63 o
 -11   4   7     5387.99     4796.12    387.19 o
 -10   4   7    17535.92    16641.82   1083.50 o
  -9   4   7      586.11      679.62    226.38 o
  -8   4   7     1181.58     1291.27    113.80 o
  -7   4   7     9604.03     9598.32    238.79 o
  -6   4   7     1934.49     2104.12     91.46 o
  -5   4   7      339.40      256.13     35.02 o
  -4   4   7     4188.61     4094.82    137.36 o
  -3   4   7    11950.91    11892.08    352.72 o
  -2   4   7     1128.86     1179.41    111.66 o
  -1   4   7    17766.63    17581.72    499.75 o
   0   4   7    14463.57    14098.29    418.42 o
   1   4   7     1397.52     1332.44    123.11 o
   2   4   7     1110.26     1078.21    118.50 o
   3   4   7      445.06      504.23     95.95 o
   4   4   7      993.75     1000.50    199.84 o
   5   4   7       47.98      137.39    109.29 o
 -12   5   7     5013.13     4871.06    393.43 o
 -11   5   7     2437.67     2363.71    262.29 o
 -10   5   7     5788.41     5782.83    409.04 o
  -9   5   7    24617.77    23596.55   1205.28 o
  -8   5   7     9795.75     9731.22    400.73 o
  -7   5   7      780.35      741.95     70.92 o
  -6   5   7     1058.96     1051.78     82.01 o
  -5   5   7       22.32       60.37     31.63 o
  -4   5   7     1348.32     1354.49     87.68 o
  -3   5   7     7172.70     7026.88    239.29 o
  -2   5   7    25757.92    25037.01    684.84 o
  -1   5   7     1883.73     1893.19    149.91 o
   0   5   7     5426.53     5430.38    242.97 o
   1   5   7     8585.04     8611.79    530.82 o
   2   5   7     1073.85     1066.01    128.87 o
   3   5   7      209.43      148.21     78.77 o
   4   5   7      786.20      775.68    156.12 o
 -12   6   7     1820.40     1723.61    231.06 o
 -11   6   7    11003.23    11072.30    658.84 o
 -10   6   7     6969.77     7044.82    323.32 o
  -9   6   7     1727.93     1737.78    137.98 o
  -8   6   7    17167.28    16555.85   1064.76 o
  -7   6   7     8105.93     8085.46    323.65 o
  -6   6   7      534.26      464.33     81.60 o
  -5   6   7      560.82      562.80     63.47 o
  -4   6   7     1984.44     1899.44    108.91 o
  -3   6   7     3535.93     3533.66    154.07 o
  -2   6   7     8754.38     8691.23    289.40 o
  -1   6   7    35993.77    36219.89    975.63 o
   0   6   7     2569.11     2496.68    370.01 o
   1   6   7      541.26      541.38    123.34 o
   2   6   7     2166.16     2521.56    198.28 o
   3   6   7       97.53      106.94     79.12 o
   4   6   7       91.72       -9.37    115.53 o
 -12   7   7     3347.28     3028.16    182.67 o
 -11   7   7      319.28      215.65    135.83 o
 -10   7   7    15707.63    15038.72    545.05 o
  -9   7   7    22813.61    21613.35    733.98 o
  -8   7   7       35.06       29.00     57.28 o
  -7   7   7     3795.00     3543.74    195.58 o
  -6   7   7      689.77      722.02     97.07 o
  -5   7   7       71.35       62.88     41.27 o
  -4   7   7     2108.51     2091.25    118.96 o
  -3   7   7    19421.94    18838.37    547.23 o
  -2   7   7    10870.05    10584.20    346.96 o
  -1   7   7      231.92      236.47     60.82 o
   0   7   7    18050.45    17821.10    715.57 o
   1   7   7     3605.18     3538.23    237.01 o
   2   7   7       37.71       -5.28     77.24 o
   3   7   7       37.38       81.18    118.65 o
 -12   8   7     7664.09     7478.45    336.43 o
 -11   8   7    10926.50    11502.79    448.80 o
 -10   8   7       97.07      201.53    107.73 o
  -9   8   7     9657.77     9204.19    375.99 o
  -8   8   7    13016.59    12751.38    478.77 o
  -7   8   7     1255.81     1180.47    122.41 o
  -6   8   7      133.70      139.08     67.10 o
  -5   8   7     4531.05     4195.29    225.37 o
  -4   8   7     3839.48     3985.19    176.37 o
  -3   8   7     1476.87     1497.68    110.56 o
  -2   8   7    19862.22    20193.09    595.42 o
  -1   8   7    19277.49    19206.20    626.67 o
   0   8   7        5.75       50.74     70.24 o
   1   8   7     3855.80     3860.64    460.57 o
   2   8   7      258.30       93.67    109.29 o
 -12   9   7       28.67       87.43    137.39 o
 -11   9   7     9127.78     8531.62    368.05 o
 -10   9   7    12764.32    13112.18    500.96 o
  -9   9   7     1434.28     1440.00    139.57 o
  -8   9   7     1370.52     1553.70    143.60 o
  -7   9   7     2497.41     2593.87    229.50 o
  -6   9   7        0.29      -19.20     59.49 o
  -5   9   7     2192.63     1999.55    164.24 o
  -4   9   7    12144.58    12510.55    495.11 o
  -3   9   7    11113.35    11764.12    476.90 o
  -2   9   7      254.68      259.43    116.96 o
  -1   9   7     6918.63     7567.19    385.77 o
   0   9   7    10170.56     9998.79    479.25 o
   1   9   7      433.51      184.23    124.90 o
 -11  10   7     2179.08     2103.33    175.15 o
 -10  10   7     4486.65     4329.37    246.81 o
  -9  10   7    11311.92    11785.54    472.11 o
  -8  10   7     3658.49     3891.55    230.29 o
  -7  10   7      129.27      109.61     74.20 o
  -6  10   7      106.76      210.89     85.35 o
  -5  10   7     6288.66     6453.76    319.62 o
  -4  10   7        5.22       23.60     55.24 o
  -3  10   7    13489.93    14104.56    636.75 o
  -2  10   7    15564.63    15495.38    932.06 o
  -1  10   7      829.32      827.46    224.82 o
 -11  11   7    10671.09    10361.41    439.23 o
 -10  11   7     4835.83     4798.34    272.08 o
  -9  11   7     1770.76     1936.03    175.15 o
  -8  11   7     4388.70     4442.25    421.53 o
  -7  11   7      930.79     1280.50    153.68 o
  -6  11   7       27.11       13.33     72.76 o
  -5  11   7     3855.17     3953.56    215.96 o
  -4  11   7     6843.75     7594.78    420.40 o
  -3  11   7      282.09      215.64    106.66 o
  -2  11   7     5566.51     6013.89    546.43 o
 -10  12   7    14774.48    15651.10    611.28 o
  -9  12   7     5715.86     5735.06    647.91 o
  -8  12   7       25.15        8.57    188.91 o
  -7  12   7     1113.05     1251.64    159.15 o
  -6  12   7      503.72      503.16    122.29 o
  -5  12   7      263.89      124.90    146.76 o
  -4  12   7     6441.04     6793.50    406.82 o
  -3  12   7     9926.66    10775.66    805.60 o
  -8  13   7     1804.65     2253.83    284.15 o
  -7  13   7      185.39      306.52    110.64 o
  -6  13   7      166.59      106.16    181.10 o
  -5  13   7     3504.08     3884.36    440.27 o
   0 -15   8     3673.91     3113.11    409.04 o
   1 -15   8      182.40       46.84    168.61 o
   2 -15   8      161.50       -3.12    153.00 o
   3 -15   8     3387.96     2469.88    343.47 o
   4 -15   8     4273.98     3662.66    405.92 o
   5 -15   8      259.79      227.94    171.74 o
  -2 -14   8     7426.51     6822.61    727.54 o
  -1 -14   8     2150.53     1581.75    243.55 o
   0 -14   8        5.35       49.96    159.25 o
   1 -14   8       45.24     -118.65    121.78 o
   2 -14   8      749.69      836.82    218.57 o
   3 -14   8        3.92      118.65    128.02 o
   4 -14   8     9025.42     8343.25    612.01 o
   5 -14   8     9244.71     9151.98    649.47 o
   6 -14   8     1992.74     1739.22    274.78 o
  -3 -13   8     4627.61     4999.08    615.13 o
  -2 -13   8      206.89       74.36    118.98 o
  -1 -13   8     3676.00     3186.55    295.19 o
   0 -13   8     2155.98     1582.41    208.36 o
   1 -13   8        9.78        3.12    118.65 o
   2 -13   8     1276.05     1380.13    246.68 o
   3 -13   8     7911.06     7522.04    565.17 o
   4 -13   8     1191.92     1180.30    218.57 o
   5 -13   8     4514.58     4087.32    380.94 o
   6 -13   8    11354.58     9838.92    665.09 o
   7 -13   8     1818.55     1239.62    227.94 o
  -4 -12   8     2693.29     1786.06    390.31 o
  -3 -12   8     9229.04     8749.18    765.01 o
  -2 -12   8     5101.09     5463.53    404.36 o
  -1 -12   8       14.67      -51.36     83.81 o
   0 -12   8     1428.63     1451.32    194.64 o
   1 -12   8       21.53       41.84     68.94 o
   2 -12   8       47.66       44.87     88.42 o
   3 -12   8     1942.64     2010.89    196.92 o
   4 -12   8    14253.47    15499.31   1184.98 o
   5 -12   8     5474.27     5476.26    512.09 o
   6 -12   8     1315.59      871.17    202.96 o
   7 -12   8     6382.66     5951.44    474.62 o
   8 -12   8     2154.54     2266.92    302.88 o
  -5 -11   8     4199.05     3347.68    312.54 o
  -4 -11   8     9294.01     9494.07    521.02 o
  -3 -11   8      132.12      128.62     88.88 o
  -2 -11   8     6940.47     6575.64    327.32 o
  -1 -11   8     8050.79     7859.47    582.20 o
   0 -11   8      515.52      402.50     96.29 o
   1 -11   8        9.70       40.07     62.94 o
   2 -11   8     2944.87     3030.14    194.66 o
   3 -11   8     5835.89     5760.42    482.42 o
   4 -11   8     1322.72     1272.99    483.98 o
   5 -11   8    20580.93    18104.12   1027.29 o
   6 -11   8     8803.96     7681.29    543.31 o
   7 -11   8       50.77      153.00    134.27 o
   8 -11   8      507.64      412.17    171.74 o
  -6 -10   8     2713.07     2613.51    365.33 o
  -5 -10   8       48.93       38.78    109.34 o
  -4 -10   8     9811.12     9933.55    519.24 o
  -3 -10   8    15785.72    15326.17    579.14 o
  -2 -10   8     1013.47     1043.05    113.62 o
  -1 -10   8     1763.67     1704.49    127.99 o
   0 -10   8      629.55      522.52     95.86 o
   1 -10   8       81.74       11.51     55.04 o
   2 -10   8      192.26       99.09     67.91 o
   3 -10   8     8781.78     8142.27    576.10 o
   4 -10   8    19173.80    17004.21   1736.10 o
   5 -10   8       62.43       87.43    112.41 o
   6 -10   8     9839.52    10148.05    646.35 o
   7 -10   8     8027.62     7394.02    512.09 o
   8 -10   8      131.84     -124.90    124.90 o
  -7  -9   8        8.02       15.61    190.47 o
  -6  -9   8     1970.24     1691.17    296.64 o
  -5  -9   8     9385.37     8917.14    913.32 o
  -4  -9   8     2127.73     1552.73    135.79 o
  -3  -9   8     8272.87     7716.20    292.28 o
  -2  -9   8    10522.95    10183.66    344.43 o
  -1  -9   8     1529.33     1364.79    109.23 o
   0  -9   8      116.06       45.81     45.64 o
   1  -9   8     3843.81     3597.72    213.83 o
   2  -9   8     4019.24     4187.03    287.82 o
   3  -9   8       11.56       29.78     52.91 o
   4  -9   8    15788.10    14354.02    839.95 o
   5  -9   8    13738.82    14841.13    855.56 o
   6  -9   8     1825.38     2391.82    271.66 o
   7  -9   8      762.58      652.60    159.25 o
   8  -9   8      463.09      393.43    137.39 o
  -8  -8   8        4.09      -78.06    212.33 o
  -7  -8   8     2688.85     2538.52    268.53 o
  -6  -8   8     1123.84      964.14    167.05 o
  -5  -8   8     5329.30     5208.65    270.24 o
  -4  -8   8    16116.37    15620.24    496.23 o
  -3  -8   8     6703.80     6101.63    241.19 o
  -2  -8   8     1558.66     1565.19    115.64 o
  -1  -8   8     2289.86     2286.54    132.72 o
   0  -8   8        4.52      -14.89     35.69 o
   1  -8   8       36.50       36.14     34.74 o
   2  -8   8     9491.52     9125.19    254.38 o
   3  -8   8    14136.18    12983.19   1019.49 o
   4  -8   8     4859.96     5461.21    409.04 o
   5  -8   8    11215.18    12633.54    743.15 o
   6  -8   8    10700.84     9735.88    602.64 o
   7  -8   8     1564.46     1567.48    199.84 o
   8  -8   8      112.99       81.18     99.92 o
  -8  -7   8      119.55        9.37    190.47 o
  -7  -7   8      680.54      672.01    168.70 o
  -6  -7   8    11518.51    11350.35    446.39 o
  -5  -7   8     2860.35     2781.49    160.04 o
  -4  -7   8     2129.08     2071.36    199.99 o
  -3  -7   8    10437.87    10355.82    336.63 o
  -2  -7   8     5747.48     5849.88    220.49 o
  -1  -7   8     1576.05     1745.23    104.61 o
   0  -7   8       41.10       77.73     37.07 o
   1  -7   8     4344.34     4569.77    169.13 o
   2  -7   8       90.10       84.51     33.50 o
   3  -7   8    12317.83    12740.22    592.58 o
   4  -7   8    17170.22    17888.66    977.33 o
   5  -7   8     2953.55     2557.31    262.29 o
   6  -7   8     2096.15     2513.59    243.55 o
   7  -7   8     3556.03     3834.40    290.39 o
   8  -7   8       11.67       37.47     78.06 o
  -9  -6   8      513.64      699.43    271.66 o
  -8  -6   8      463.02      302.88    130.27 o
  -7  -6   8     1490.81     1365.00    147.25 o
  -6  -6   8     1789.02     1514.35    144.04 o
  -5  -6   8    15785.08    15841.01    846.85 o
  -4  -6   8     9591.53     9258.21    307.22 o
  -3  -6   8       20.28       54.86     42.61 o
  -2  -6   8    13034.81    13871.62    406.78 o
  -1  -6   8     3402.02     3554.69    143.32 o
   0  -6   8      127.44       83.52     35.16 o
   1  -6   8      881.53      850.80     66.23 o
   2  -6   8    16033.82    17066.67    502.64 o
   3  -6   8     5587.68     6159.88    209.97 o
   4  -6   8     3177.70     2888.29    271.66 o
   5  -6   8    18822.09    19440.53   1017.93 o
   6  -6   8     5203.61     5910.85    384.06 o
   7  -6   8      244.86      265.41     96.80 o
   8  -6   8      396.43      324.74    103.04 o
  -9  -5   8       11.25        6.47    104.27 o
  -8  -5   8      168.60      121.65    105.91 o
  -7  -5   8     6131.39     5628.46    267.40 o
  -6  -5   8     4401.08     4206.85    294.18 o
  -5  -5   8      168.40      160.68     52.74 o
  -4  -5   8    21874.14    22056.21    602.25 o
  -3  -5   8    18399.87    19217.91    529.69 o
  -2  -5   8        4.92       28.46     38.72 o
  -1  -5   8     4025.83     4196.82    154.74 o
   0  -5   8       35.98       55.35     28.34 o
   1  -5   8     1736.20     1776.43     92.23 o
   2  -5   8     5683.98     5660.38    156.15 o
   3  -5   8    20415.57    20303.63    618.32 o
   4  -5   8     7913.18     7977.93    493.35 o
   5  -5   8      637.38      690.07    124.90 o
   6  -5   8    11242.04    10875.58    602.64 o
   7  -5   8     1912.45     1867.24    187.35 o
   8  -5   8      114.97      106.16     90.55 o
 -10  -4   8      246.57      271.66    224.82 o
  -9  -4   8      154.81      -17.33    124.90 o
  -8  -4   8     1332.54     1132.02    161.00 o
  -7  -4   8       25.76       11.06     59.60 o
  -6  -4   8    13215.14    13384.98    400.36 o
  -5  -4   8    20964.30    21701.86    591.28 o
  -4  -4   8        9.22       15.66     39.66 o
  -3  -4   8    15565.43    17084.79    477.29 o
  -2  -4   8    10167.84    10218.92    285.45 o
  -1  -4   8      154.68      130.58     30.41 o
   0  -4   8       87.63      106.55     26.61 o
   1  -4   8     6542.12     6467.90    192.32 o
   2  -4   8     2566.80     2564.19     90.78 o
   3  -4   8     1560.02     1462.68     64.73 o
   4  -4   8    12765.35    13323.60    718.17 o
   5  -4   8    15656.57    15090.92    793.11 o
   6  -4   8       18.75      100.05     49.50 o
   7  -4   8     1712.60     1501.91    171.74 o
   8  -4   8       35.44        9.37     90.55 o
 -10  -3   8      283.25      292.94    131.93 o
  -9  -3   8       33.54      -30.71     82.59 o
  -8  -3   8     2342.24     2223.59    352.62 o
  -7  -3   8     5698.02     5941.77    540.28 o
  -6  -3   8      552.13      527.33     67.74 o
  -5  -3   8    21532.88    22045.25    672.46 o
  -4  -3   8    33628.95    34847.67   1173.36 o
  -3  -3   8     4980.83     5081.36    186.70 o
  -2  -3   8     2549.79     2437.57     99.22 o
  -1  -3   8     1155.26     1122.11     64.03 o
   0  -3   8     1903.00     1950.78     79.55 o
   1  -3   8      913.79     1046.87     64.26 o
   2  -3   8    19410.69    19344.91    386.86 o
   3  -3   8    14988.01    15223.08    311.13 o
   4  -3   8       25.31      103.04     65.57 o
   5  -3   8    13597.93    13223.68    708.80 o
   6  -3   8     7536.87     7425.54    322.27 o
   7  -3   8      150.08      145.00     60.45 o
 -11  -2   8      614.99      733.78    249.80 o
 -10  -2   8      862.13     1018.50    161.00 o
  -9  -2   8       25.11      114.92     87.65 o
  -8  -2   8        9.11        1.40     52.90 o
  -7  -2   8     7616.75     7955.42    305.66 o
  -6  -2   8    17802.06    18366.60    452.36 o
  -5  -2   8     7308.43     7333.19    287.74 o
  -4  -2   8    11730.05    11275.35    558.88 o
  -3  -2   8    22082.89    20701.00    551.32 o
  -2  -2   8     8906.52     9355.79    253.37 o
  -1  -2   8      266.22      246.85     33.81 o
   0  -2   8     1208.60     1135.24     73.08 o
   1  -2   8    10050.29     9772.47    202.29 o
   2  -2   8      726.08      774.32     41.74 o
   3  -2   8    18647.87    19013.54    522.94 o
   4  -2   8    25114.97    26141.37   1292.70 o
   5  -2   8     1016.01      899.27    137.39 o
   6  -2   8     2327.68     2295.00    154.55 o
   7  -2   8     1018.09     1056.54    256.04 o
 -11  -1   8     2822.34     2711.31    487.11 o
 -10  -1   8      594.40      525.82    231.06 o
  -9  -1   8     1101.33     1183.67    146.81 o
  -8  -1   8     4963.65     4658.68    206.90 o
  -7  -1   8      479.00      342.03     66.35 o
  -6  -1   8     7743.37     7795.84    302.67 o
  -5  -1   8    32026.44    33023.21    830.74 o
  -4  -1   8    13286.82    13084.13    433.11 o
  -3  -1   8     1367.50     1331.95    128.90 o
  -2  -1   8     2429.21     2311.13     85.99 o
  -1  -1   8      260.81      276.53     33.79 o
   0  -1   8       70.10       43.07     20.32 o
   1  -1   8    13007.72    13167.40    258.65 o
   2  -1   8    36877.63    37756.70    716.61 o
   3  -1   8      538.69      596.39    109.29 o
   4  -1   8     5834.94     5626.70    368.45 o
   5  -1   8    14426.85    14510.74    569.02 o
   6  -1   8     1744.43     1920.98    150.94 o
   7  -1   8        4.14       14.05     68.45 o
 -11   0   8     3151.44     3268.42    399.68 o
 -10   0   8     1212.21     1147.29    182.66 o
  -9   0   8       27.05        1.07     67.00 o
  -8   0   8     4672.19     4926.11    271.47 o
  -7   0   8    17837.88    18957.10    582.96 o
  -6   0   8    12617.43    12736.28    361.07 o
  -5   0   8     1713.38     1720.28     85.28 o
  -4   0   8    26056.43    26664.70    679.16 o
  -3   0   8    14224.91    15008.47    359.95 o
  -2   0   8      717.83      818.04     56.39 o
  -1   0   8      135.85      117.25     32.64 o
   0   0   8     8650.49     8559.20    196.49 o
   1   0   8      582.50      688.64     41.89 o
   2   0   8     7439.49     7330.38    211.56 o
   3   0   8    26713.87    25907.18   1292.70 o
   4   0   8     4510.72     4518.22    324.74 o
   5   0   8     1881.61     1964.44    154.56 o
   6   0   8     2531.80     2790.29    191.94 o
 -12   1   8     5507.45     5864.63    321.61 o
 -11   1   8       27.41      -49.12     78.52 o
 -10   1   8      980.58     1107.04    167.05 o
  -9   1   8     2864.80     3434.01    224.10 o
  -8   1   8     2263.35     2495.45    238.87 o
  -7   1   8     4151.01     4209.53    180.48 o
  -6   1   8    33796.10    35038.23    865.48 o
  -5   1   8    11998.49    12265.40    306.29 o
  -4   1   8     1636.86     1644.65     76.86 o
  -3   1   8     7970.60     7787.76    233.21 o
  -2   1   8     3519.07     3615.35    136.50 o
  -1   1   8      250.69      198.70     32.89 o
   0   1   8     6413.09     6442.42    173.17 o
   1   1   8    14880.25    14383.33    332.00 o
   2   1   8     5769.24     5767.44    207.18 o
   3   1   8     2337.22     2241.94    218.57 o
   4   1   8    13129.17    12469.59    516.48 o
   5   1   8     4379.25     4063.92    672.89 o
   6   1   8      112.89       97.22     80.89 o
 -12   2   8     2916.77     2832.10    212.22 o
 -11   2   8     3393.34     3392.86    225.66 o
 -10   2   8      139.34      136.28     74.23 o
  -9   2   8        6.72       53.89     57.03 o
  -8   2   8     6599.41     6817.28    325.62 o
  -7   2   8    11475.47    11227.38    366.11 o
  -6   2   8      553.66      570.80     49.20 o
  -5   2   8    25902.26    26468.56    543.90 o
  -4   2   8    28217.43    27724.11    698.70 o
  -3   2   8       95.54       83.23     35.09 o
  -2   2   8     1517.69     1522.07     81.29 o
  -1   2   8      261.28      355.47     51.92 o
   0   2   8      815.71      834.26     63.88 o
   1   2   8     2743.36     2578.96    149.24 o
   2   2   8    18438.27    17779.38    936.74 o
   3   2   8     9189.80     9420.51    565.17 o
   4   2   8      509.19      666.90    204.52 o
   5   2   8     5338.25     5587.47    508.96 o
 -12   3   8     1426.39     1363.04    144.95 o
 -11   3   8      378.34      305.32     90.66 o
 -10   3   8       76.48       70.65     64.26 o
  -9   3   8      649.76      623.94    135.83 o
  -8   3   8      656.35      645.04     96.73 o
  -7   3   8    15813.91    15775.86    497.40 o
  -6   3   8    20319.67    20994.45    439.65 o
  -5   3   8     3088.41     3063.55    108.72 o
  -4   3   8    18078.28    17819.85    445.29 o
  -3   3   8    18943.78    18905.43    469.13 o
  -2   3   8      244.34      174.53     44.37 o
  -1   3   8      218.61      192.35     55.49 o
   0   3   8     3834.95     3849.22    160.09 o
   1   3   8     8305.93     8400.47    330.75 o
   2   3   8       97.08      -12.49     62.45 o
   3   3   8    20120.04    20143.72    782.24 o
   4   3   8     7817.46     8022.30    390.23 o
   5   3   8       83.44      -74.94     99.92 o
 -12   4   8     4770.83     4090.44    390.31 o
 -11   4   8     1223.93     1022.15    120.57 o
 -10   4   8       41.47       79.47     57.73 o
  -9   4   8     1410.64     1454.15    134.29 o
  -8   4   8     7024.66     7306.09    335.52 o
  -7   4   8      424.55      468.35     51.91 o
  -6   4   8    19835.52    19185.42    446.64 o
  -5   4   8    33504.93    33569.09    791.12 o
  -4   4   8     3349.35     3287.17    142.65 o
  -3   4   8     1074.77     1120.55    111.23 o
  -2   4   8       12.92       15.07     33.27 o
  -1   4   8       73.06       70.94     40.76 o
   0   4   8      488.44      420.11     63.08 o
   1   4   8    14052.36    13092.54    736.90 o
   2   4   8    14906.96    13910.63    786.86 o
   3   4   8      446.31      400.02     99.00 o
   4   4   8     3526.35     3572.11    324.74 o
 -12   5   8       71.77      -59.33    165.49 o
 -11   5   8      139.57      156.12    143.63 o
 -10   5   8       22.47      146.76    118.65 o
  -9   5   8      197.05      199.12     77.18 o
  -8   5   8     7121.66     6504.12    434.02 o
  -7   5   8    24990.93    23700.55    665.20 o
  -6   5   8     5173.39     5225.33    194.59 o
  -5   5   8     2475.13     2518.82    125.54 o
  -4   5   8    17988.81    17691.05    508.19 o
  -3   5   8     1161.85     1320.25     94.70 o
  -2   5   8      171.68      214.17     52.94 o
  -1   5   8      472.80      442.67     68.31 o
   0   5   8     8029.16     7867.35    278.07 o
   1   5   8      792.78      927.38    159.25 o
   2   5   8     8891.31     9152.46    432.34 o
   3   5   8    15443.15    14550.87    625.36 o
   4   5   8      513.31      502.72    162.37 o
 -12   6   8     1902.19     1689.55    426.22 o
 -11   6   8        5.30       35.91     81.69 o
 -10   6   8      297.32      135.06     65.02 o
  -9   6   8     7430.12     7354.42    424.66 o
  -8   6   8     6142.47     5848.28    271.17 o
  -7   6   8     6563.34     6670.13    292.06 o
  -6   6   8    26737.49    26317.62    870.79 o
  -5   6   8     1189.72     1087.13    136.77 o
  -4   6   8      245.16      251.97     54.54 o
  -3   6   8     1058.48     1146.42     92.67 o
  -2   6   8      978.69     1059.51    101.80 o
  -1   6   8      133.15      148.09     53.18 o
   0   6   8     3960.45     3737.60    312.25 o
   1   6   8    12870.49    13318.77    575.40 o
   2   6   8     1460.26     1708.95    174.00 o
   3   6   8     3161.73     3250.50    330.98 o
 -12   7   8      802.09      977.33    136.41 o
 -11   7   8      371.61      291.68     90.20 o
 -10   7   8      415.70      607.28    106.66 o
  -9   7   8     1140.19     1004.86    122.41 o
  -8   7   8    16136.62    15427.89    561.50 o
  -7   7   8     9666.86     9802.13    394.78 o
  -6   7   8      618.32      662.30    235.75 o
  -5   7   8    20250.20    19277.65    675.24 o
  -4   7   8     4838.14     4387.00    186.63 o
  -3   7   8        5.39        1.83     39.33 o
  -2   7   8      194.37      154.06     57.63 o
  -1   7   8     2417.96     2293.25    143.82 o
   0   7   8     3076.78     2886.88    214.73 o
   1   7   8     5804.11     6113.47    340.86 o
   2   7   8    12760.42    11999.67    743.15 o
 -12   8   8      777.19      743.84    224.82 o
 -11   8   8       58.55      158.29     85.77 o
 -10   8   8      752.53      885.84    122.41 o
  -9   8   8     3219.85     3290.53    207.23 o
  -8   8   8     1614.18     1464.38    143.06 o
  -7   8   8    14173.22    13927.75    528.54 o
  -6   8   8    16168.83    15816.76    757.20 o
  -5   8   8      156.64      157.91     74.94 o
  -4   8   8     6914.07     6925.23    322.41 o
  -3   8   8     1547.97     1441.15    119.63 o
  -2   8   8        1.35       88.54     54.74 o
  -1   8   8     1159.50     1152.59    237.31 o
   0   8   8     7365.69     7552.42    394.33 o
   1   8   8     3155.94     4040.48    359.08 o
 -11   9   8       67.95      124.94     92.89 o
 -10   9   8      249.84      211.94     86.27 o
  -9   9   8     6387.05     6293.42    306.29 o
  -8   9   8    11490.73    11424.34    461.91 o
  -7   9   8       24.90       53.08    103.04 o
  -6   9   8    14123.25    13340.82    523.56 o
  -5   9   8    14960.11    13995.43    544.47 o
  -4   9   8      868.67      856.59    170.17 o
  -3   9   8      342.40      314.86     96.43 o
  -2   9   8      520.74      380.94    159.25 o
  -1   9   8     1186.84     1401.46    165.80 o
   0   9   8     1526.61     1130.34    202.96 o
 -11  10   8      167.04      232.92    100.36 o
 -10  10   8      823.29      722.63    257.60 o
  -9  10   8      370.03      238.96     93.35 o
  -8  10   8    11736.19    12084.71    489.92 o
  -7  10   8    19456.40    19238.73    707.63 o
  -6  10   8     2055.57     2049.19    181.83 o
  -5  10   8     3279.23     3486.03    237.64 o
  -4  10   8     3559.26     3468.50    462.13 o
  -3  10   8      358.74      298.66    111.57 o
  -2  10   8       46.05     -106.16    106.16 o
 -10  11   8      832.08      738.62    185.79 o
  -9  11   8     7750.61     7288.62    359.20 o
  -8  11   8      488.81      579.63    116.96 o
  -7  11   8     6078.42     5887.77    427.78 o
  -6  11   8    12671.63    13088.89    672.89 o
  -5  11   8     1944.97     1984.57    163.06 o
  -4  11   8      677.80      353.97    124.73 o
  -3  11   8      223.19      437.15    193.59 o
  -9  12   8     3177.75     2850.39    474.62 o
  -8  12   8    12908.03    12972.82    989.82 o
  -7  12   8     2965.50     2842.54    232.05 o
  -6  12   8     2851.35     2982.77    371.57 o
  -5  12   8     6121.31     6347.99    558.92 o
  -4  12   8      450.02      218.57    181.10 o
   1 -15   9     5893.20     5064.66    537.07 o
   2 -15   9     7195.11     6935.02    618.25 o
   3 -15   9      600.98      281.02    199.84 o
   4 -15   9      588.35      368.45    206.08 o
  -2 -14   9        7.38       53.08    243.55 o
  -1 -14   9     3311.74     3249.24    324.96 o
   0 -14   9     7672.77     8296.42    677.58 o
   1 -14   9     1768.06     1570.61    293.51 o
   2 -14   9     2911.98     2042.10    312.25 o
   3 -14   9     5706.90     5301.96    490.23 o
   4 -14   9      306.05      137.39    162.37 o
   5 -14   9       47.25      -93.67    153.00 o
   6 -14   9     1543.06     1358.28    274.78 o
  -3 -13   9      757.89      490.23    284.15 o
  -2 -13   9     3083.94     2731.19    466.81 o
  -1 -13   9      848.09      791.15    218.57 o
   0 -13   9     3068.21     2267.26    253.41 o
   1 -13   9    13583.09    13476.61    893.03 o
   2 -13   9     3527.55     3687.64    405.92 o
   3 -13   9       81.04      118.65    149.88 o
   4 -13   9     1111.30      805.60    196.72 o
   5 -13   9        6.96      -40.59    131.14 o
   6 -13   9        1.00       15.61    159.25 o
  -4 -12   9      207.35      -53.08    206.08 o
  -3 -12   9      196.80      196.72    190.47 o
  -2 -12   9      754.09      779.73    174.38 o
  -1 -12   9     9311.77     8888.07    501.32 o
   0 -12   9     4453.67     4285.80    496.47 o
   1 -12   9     1681.45     1261.48    246.68 o
   2 -12   9     8993.94     8696.09    633.86 o
   3 -12   9     1196.15     1414.48    252.92 o
   4 -12   9        7.95       -3.12    112.41 o
   5 -12   9      407.43       90.55    124.90 o
   6 -12   9     2987.91     2953.86    334.10 o
   7 -12   9      458.80      430.90    187.35 o
  -4 -11   9      434.67      608.88    249.80 o
  -3 -11   9     4004.57     3382.22    301.25 o
  -2 -11   9     3487.48     3282.22    288.95 o
  -1 -11   9     1090.50     1057.36    139.29 o
   0 -11   9    16365.49    16577.62    607.27 o
   1 -11   9     8374.70     8306.14    495.23 o
   2 -11   9      110.18       87.18     93.76 o
   3 -11   9      858.20      929.35    153.68 o
   4 -11   9        7.85      -19.53     93.03 o
   5 -11   9        7.51     -109.29    109.29 o
   6 -11   9     2569.54     2448.02    296.64 o
   7 -11   9     7073.78     7737.50    549.56 o
  -6 -10   9     1520.92     1636.18    312.25 o
  -5 -10   9      231.58      196.72    130.27 o
  -4 -10   9       92.05       63.05     99.69 o
  -3 -10   9       10.52       29.93     67.34 o
  -2 -10   9     9061.00     8775.53    417.28 o
  -1 -10   9    11058.00    11129.96    442.19 o
   0 -10   9      164.43      102.72     68.19 o
   1 -10   9     8348.50     8017.26    634.85 o
   2 -10   9    11328.59    12009.02    723.47 o
   3 -10   9      194.01      322.18    107.94 o
   4 -10   9       10.20       -9.37    106.16 o
   5 -10   9     1887.93     1739.22    243.55 o
   6 -10   9     2009.29     1964.04    259.17 o
   7 -10   9     1333.34     1089.74    212.33 o
  -7  -9   9     5096.76     3668.91    443.39 o
  -6  -9   9      432.35      286.26    136.47 o
  -5  -9   9      113.50       -0.08     85.93 o
  -4  -9   9      224.92      197.50     75.17 o
  -3  -9   9     3165.26     3260.24    206.06 o
  -2  -9   9      141.97      161.82     61.22 o
  -1  -9   9    10015.30    10639.57    482.69 o
   0  -9   9    16443.73    16341.57    596.49 o
   1  -9   9     1042.19     1102.77    157.62 o
   2  -9   9     4615.65     4767.11    239.25 o
   3  -9   9     1631.65     1614.32    234.19 o
   4  -9   9        3.51       71.82    109.29 o
   5  -9   9     1037.29     1224.01    206.08 o
   6  -9   9     4899.76     4493.24    377.82 o
   7  -9   9     6857.43     6778.89    483.98 o
   8  -9   9       38.07       34.35    128.02 o
  -8  -8   9     1674.27     1102.23    330.98 o
  -7  -8   9     1193.67     1150.81    338.79 o
  -6  -8   9     2249.91     1935.23    221.36 o
  -5  -8   9      432.84      449.32    100.91 o
  -4  -8   9      478.43      495.38     84.43 o
  -3  -8   9     5352.89     5368.77    220.21 o
  -2  -8   9    10254.36    10464.44    339.90 o
  -1  -8   9     2576.41     2592.33    143.77 o
   0  -8   9    10354.45    10848.20    314.56 o
   1  -8   9    21573.90    22609.63    688.66 o
   2  -8   9     1715.83     1785.39    140.37 o
   3  -8   9     1541.50     1676.77    231.06 o
   4  -8   9      169.87      221.70    121.78 o
   5  -8   9     2240.69     2635.37    287.27 o
   6  -8   9      306.55      143.63    118.65 o
   7  -8   9     6447.62     6747.67    459.00 o
   8  -8   9     7092.39     7250.39    468.37 o
  -8  -7   9    10463.29    10341.64    755.64 o
  -7  -7   9     2784.33     2521.66    252.75 o
  -6  -7   9       90.52      118.63     71.22 o
  -5  -7   9       69.66      122.12     58.86 o
  -4  -7   9      617.70      615.35     84.43 o
  -3  -7   9       74.09      105.86     52.38 o
  -2  -7   9     9525.65    10092.12    324.03 o
  -1  -7   9    19032.56    19478.66    545.60 o
   0  -7   9     6398.49     6522.57    230.15 o
   1  -7   9     5475.54     5804.15    235.71 o
   2  -7   9     8867.78     9489.00    871.44 o
   3  -7   9      841.80      954.93    121.20 o
   4  -7   9      203.85      165.49    118.65 o
   5  -7   9     1560.59     1383.26    209.21 o
   6  -7   9     6309.73     6597.79    446.51 o
   7  -7   9       76.54      -21.86     90.55 o
   8  -7   9     5250.07     5120.86    368.45 o
  -9  -6   9     4744.70     3843.77    465.25 o
  -8  -6   9      408.59      467.48    145.82 o
  -7  -6   9     8353.91     7798.17    341.86 o
  -6  -6   9     1104.17      994.72    135.00 o
  -5  -6   9        1.89       23.41     47.64 o
  -4  -6   9      573.17      431.58     69.33 o
  -3  -6   9    13248.33    13656.91    407.70 o
  -2  -6   9     3591.07     3752.65    166.03 o
  -1  -6   9    13304.51    13961.22    375.39 o
   0  -6   9    37760.73    39496.36   1228.61 o
   1  -6   9     9597.72    10051.72    557.05 o
   2  -6   9      420.88      333.89    122.86 o
   3  -6   9      735.28      662.04    106.00 o
   4  -6   9      993.23     1017.93    181.10 o
   5  -6   9      113.75      -34.35     93.67 o
   6  -6   9     8344.19     8820.99    533.94 o
   7  -6   9    11582.72    12274.45    683.82 o
  -9  -5   9    12805.26    11721.77    805.60 o
  -8  -5   9     7789.83     8192.65    791.55 o
  -7  -5   9      107.13      128.74     72.46 o
  -6  -5   9      352.07      316.89     78.48 o
  -5  -5   9       45.87       70.97     48.52 o
  -4  -5   9       71.36      111.78     48.74 o
  -3  -5   9     4910.16     4996.21    221.74 o
  -2  -5   9    28646.48    30631.31    799.57 o
  -1  -5   9    12545.94    12460.41    395.88 o
   0  -5   9      324.97      297.39     45.97 o
   1  -5   9    13625.82    14014.68    406.74 o
   2  -5   9     6586.11     6595.71    408.33 o
   3  -5   9      853.30      699.20     72.18 o
   4  -5   9      318.68      508.96    128.02 o
   5  -5   9     6203.35     6113.81    405.92 o
   6  -5   9     2736.36     2822.72    246.68 o
   7  -5   9     6296.38     6575.93    427.78 o
 -10  -4   9     8266.17     8643.01    665.09 o
  -9  -4   9        5.36      -85.11     94.25 o
  -8  -4   9     6226.43     5554.88    452.76 o
  -7  -4   9     6485.04     6904.39    292.26 o
  -6  -4   9        4.44      -37.02     42.86 o
  -5  -4   9      339.87      364.83     62.05 o
  -4  -4   9     9001.99     9270.68    300.19 o
  -3  -4   9     7819.18     8109.14    269.81 o
  -2  -4   9     1592.94     1450.97     91.04 o
  -1  -4   9    34467.94    34113.75    916.69 o
   0  -4   9    28664.50    29210.04    669.65 o
   1  -4   9       49.79       18.19     26.81 o
   2  -4   9      230.17      259.96     44.42 o
   3  -4   9       34.66       52.93     32.77 o
   4  -4   9      277.18      318.49     99.92 o
   5  -4   9     2221.20     2363.71    224.82 o
   6  -4   9    18829.83    19046.67    709.72 o
   7  -4   9     5255.36     5676.66    390.31 o
 -10  -3   9     5553.09     5099.00    465.25 o
  -9  -3   9    11111.70    11409.87    810.28 o
  -8  -3   9     1779.88     2039.96    194.64 o
  -7  -3   9      460.60      555.96     86.34 o
  -6  -3   9     1355.77     1503.83    104.01 o
  -5  -3   9      696.94      679.31     77.21 o
  -4  -3   9     1690.83     1575.96    105.35 o
  -3  -3   9    18523.61    18025.09    502.37 o
  -2  -3   9    29219.71    27882.77    728.20 o
  -1  -3   9        4.85      -25.65     26.19 o
   0  -3   9    12526.17    12233.05    287.50 o
   1  -3   9    12007.85    12218.83    348.56 o
   2  -3   9      203.41      284.01     42.48 o
   3  -3   9      451.51      351.87     59.84 o
   4  -3   9     4711.58     4465.14    318.49 o
   5  -3   9     2902.62     2819.60    246.68 o
   6  -3   9      826.77      797.11     98.23 o
   7  -3   9    12673.54    12852.11    730.66 o
 -11  -2   9     9007.56     8749.18    630.74 o
 -10  -2   9     2381.50     2333.71    218.28 o
  -9  -2   9     3028.91     2989.37    231.61 o
  -8  -2   9     9477.41     9986.18    590.15 o
  -7  -2   9     1719.09     1778.49    129.86 o
  -6  -2   9      501.19      414.10     63.48 o
  -5  -2   9     2829.94     2873.72    136.34 o
  -4  -2   9    10134.87     9971.98    310.06 o
  -3  -2   9      159.46      126.93     50.93 o
  -2  -2   9    12886.00    13292.69    336.30 o
  -1  -2   9    27393.10    28049.69    648.40 o
   0  -2   9      651.71      659.21     56.32 o
   1  -2   9     3448.28     3392.79    118.90 o
   2  -2   9     5116.61     4992.65    202.81 o
   3  -2   9      207.98      215.91     93.67 o
   4  -2   9      154.02      206.08     90.55 o
   5  -2   9     7137.06     6582.18    427.78 o
   6  -2   9     5042.69     5121.78    265.72 o
 -11  -1   9     2004.29     1380.13    256.04 o
 -10  -1   9     6995.90     7070.74    376.26 o
  -9  -1   9     7357.25     7950.86    685.38 o
  -8  -1   9     1251.37     1373.41    184.23 o
  -7  -1   9     5082.83     4894.24    282.38 o
  -6  -1   9      167.74      167.70     57.18 o
  -5  -1   9      321.23      309.50     66.72 o
  -4  -1   9     7219.05     7536.61    305.57 o
  -3  -1   9    28025.88    28593.64    652.79 o
  -2  -1   9      208.50      175.38     41.94 o
  -1  -1   9    12715.72    12820.13    325.99 o
   0  -1   9    24407.49    24463.87    490.50 o
   1  -1   9     4163.33     4312.91    123.11 o
   2  -1   9     1995.28     2005.33    122.18 o
   3  -1   9      998.80      942.99    143.63 o
   4  -1   9     2090.40     2160.75    215.45 o
   5  -1   9      374.57      362.63     80.89 o
   6  -1   9     7718.23     7249.37   1192.79 o
 -11   0   9     2452.02     2624.13    245.11 o
 -10   0   9     2735.30     3025.00    232.87 o
  -9   0   9    11946.20    12593.51    552.34 o
  -8   0   9     6023.10     6055.94    483.98 o
  -7   0   9       29.79       -3.83     61.51 o
  -6   0   9      270.86      262.57     59.17 o
  -5   0   9     1715.77     1798.59    101.23 o
  -4   0   9       32.27       36.41     31.22 o
  -3   0   9    10127.07    10486.89    306.44 o
  -2   0   9    24760.50    25130.05    647.51 o
  -1   0   9     7364.28     7459.12    200.49 o
   0   0   9     1589.72     1642.18     79.01 o
   1   0   9    12747.52    12600.83    333.70 o
   2   0   9     4204.91     4363.95    200.23 o
   3   0   9      553.51      437.15    112.41 o
   4   0   9     2580.59     2660.35    249.80 o
   5   0   9     5788.34     5936.18    307.00 o
   6   0   9      346.74      212.33    118.65 o
 -11   1   9    13701.60    11542.81    921.13 o
 -10   1   9     4141.38     3859.84    997.63 o
  -9   1   9        5.27      -19.54     65.57 o
  -8   1   9     6459.37     6970.80    349.53 o
  -7   1   9     2279.95     2601.02    274.78 o
  -6   1   9      255.39      201.27     41.48 o
  -5   1   9     1165.46     1250.01     90.14 o
  -4   1   9    11851.59    12461.28    315.08 o
  -3   1   9     8072.88     8058.39    248.31 o
  -2   1   9     9611.55     9486.52    267.11 o
  -1   1   9    22471.54    22609.99    616.54 o
   0   1   9     6172.97     6150.37    193.94 o
   1   1   9      113.56      142.72     46.35 o
   2   1   9      722.40      793.42     90.20 o
   3   1   9      887.94      836.82    143.63 o
   4   1   9      222.43      186.40     75.96 o
   5   1   9     3800.08     3920.19    296.64 o
 -12   2   9     4993.09     5253.60    305.38 o
 -11   2   9      685.45      607.63    165.49 o
 -10   2   9    16506.59    17546.47    707.43 o
  -9   2   9    11630.18    12114.41    522.00 o
  -8   2   9       57.21      -62.45     81.18 o
  -7   2   9      968.60      913.21    116.77 o
  -6   2   9       32.46       17.76     29.53 o
  -5   2   9     2757.56     2804.42    109.04 o
  -4   2   9     2107.84     2067.20    109.97 o
  -3   2   9    36061.70    36855.99    866.16 o
  -2   2   9    12812.87    12659.83    339.18 o
  -1   2   9      984.22      829.88     77.14 o
   0   2   9     7069.63     7393.88    253.00 o
   1   2   9     1866.44     1978.53    238.87 o
   2   2   9       93.85      124.90     87.43 o
   3   2   9      286.67      380.94    121.78 o
   4   2   9     4676.53     5004.14    284.85 o
   5   2   9     1354.99     1464.44    221.70 o
 -12   3   9     7134.14     7121.75    366.89 o
 -11   3   9     9878.66    10155.04    461.39 o
 -10   3   9       99.79       77.28     98.36 o
  -9   3   9     7416.74     7582.78    390.31 o
  -8   3   9     7705.31     7753.30    367.61 o
  -7   3   9       57.31       91.07     40.10 o
  -6   3   9      115.82       88.56     33.41 o
  -5   3   9     2223.26     2262.85    107.03 o
  -4   3   9    13921.06    14038.68    371.41 o
  -3   3   9      921.61      944.36     74.81 o
  -2   3   9    32640.84    31623.55    848.82 o
  -1   3   9     4972.17     5040.08    197.10 o
   0   3   9        3.48      -36.49     36.61 o
   1   3   9     2845.19     2782.41    169.32 o
   2   3   9        2.28       49.96     81.18 o
   3   3   9      867.08     1003.64    131.10 o
   4   3   9     1246.67     1033.54    193.59 o
 -12   4   9      327.39      177.98    184.23 o
 -11   4   9     5802.50     6031.95    605.76 o
 -10   4   9    17532.71    16652.21    668.99 o
  -9   4   9     1286.47     1060.38    266.97 o
  -8   4   9     1701.74     1704.54    123.43 o
  -7   4   9     1312.90     1362.75     97.42 o
  -6   4   9      355.46      507.29     49.43 o
  -5   4   9      176.33      190.49     49.58 o
  -4   4   9    14325.40    13713.69    414.22 o
  -3   4   9    16202.37    15773.04    465.68 o
  -2   4   9      589.77      552.56     70.80 o
  -1   4   9    15585.24    14911.53    450.51 o
   0   4   9     8902.98     8463.11    346.76 o
   1   4   9      191.13      146.76     96.80 o
   2   4   9        0.84       21.86     84.31 o
   3   4   9     1714.28     2117.24    191.90 o
   4   4   9     2850.97     3103.74    324.74 o
 -12   5   9     8512.64     7774.96    571.41 o
 -11   5   9     1263.09     1327.05    237.31 o
 -10   5   9     3443.11     3339.39    226.30 o
  -9   5   9    14981.23    15608.23    623.74 o
  -8   5   9     4043.22     3837.52    330.98 o
  -7   5   9      232.01      215.22     72.76 o
  -6   5   9     3332.28     3173.61    277.90 o
  -5   5   9     5699.22     5851.28    220.55 o
  -4   5   9       29.47       28.98     40.69 o
  -3   5   9    15281.43    14528.36    456.43 o
  -2   5   9    27676.33    27446.96    762.90 o
  -1   5   9     3019.90     2894.55    152.97 o
   0   5   9     3449.66     3511.98    238.87 o
   1   5   9     1158.63     1286.46    190.47 o
   2   5   9       14.71        6.69     68.89 o
   3   5   9       40.23      -21.86    106.16 o
 -12   6   9     3627.60     3301.46    279.46 o
 -11   6   9    12404.01    12228.04    538.63 o
 -10   6   9     6156.97     5840.14    295.58 o
  -9   6   9       38.82      146.41    115.53 o
  -8   6   9     3259.31     3256.44    201.29 o
  -7   6   9       43.23       59.33     68.45 o
  -6   6   9      957.21     1041.00    120.48 o
  -5   6   9    10503.70     9982.49    329.41 o
  -4   6   9    13006.64    12445.52    593.35 o
  -3   6   9     4061.79     3772.38    211.33 o
  -2   6   9     3982.09     4033.05    245.54 o
  -1   6   9    19578.29    19330.50    678.87 o
   0   6   9     4232.38     3697.01    321.61 o
   1   6   9       23.46        0.20     70.24 o
   2   6   9      882.31      674.45    174.86 o
 -11   7   9      660.86      743.53    130.69 o
 -10   7   9    12492.11    11789.36    474.81 o
  -9   7   9     8784.32     8744.10    377.84 o
  -8   7   9       14.25      109.51     75.00 o
  -7   7   9        3.68       55.85     66.75 o
  -6   7   9     6985.73     6368.07    315.37 o
  -5   7   9      928.24      922.98    192.03 o
  -4   7   9    10709.17    10254.29    347.47 o
  -3   7   9    27804.29    27629.88    781.82 o
  -2   7   9     8908.24     8475.94    311.73 o
  -1   7   9     1122.86     1312.73    135.67 o
   0   7   9     2938.16     2867.69    435.59 o
   1   7   9       97.74      196.72    118.65 o
 -11   8   9    11691.28    12215.39    497.81 o
 -10   8   9        2.66       17.04     79.39 o
  -9   8   9     3300.02     3062.85    209.20 o
  -8   8   9     1221.23     1294.61    143.60 o
  -7   8   9        6.88       18.88     88.99 o
  -6   8   9     1884.74     1595.19    156.02 o
  -5   8   9    10570.42    10173.84    713.49 o
  -4   8   9     5418.08     5600.25    291.49 o
  -3   8   9     1200.56     1355.37    150.27 o
  -2   8   9    13134.67    13326.45    520.14 o
  -1   8   9     5394.31     5697.58    331.35 o
   0   8   9       82.53      190.47    118.65 o
 -11   9   9    10967.01    11447.96    526.14 o
 -10   9   9     7342.40     7432.13    356.95 o
  -9   9   9      256.56      202.63     92.27 o
  -8   9   9     1418.70     1087.69    138.26 o
  -7   9   9      246.95       93.67     79.49 o
  -6   9   9     1762.90     1758.86    166.24 o
  -5   9   9     2573.95     2096.39    182.14 o
  -4   9   9    12653.62    12137.52    503.17 o
  -3   9   9    13821.23    13132.38    538.90 o
  -2   9   9      203.53       68.69    124.90 o
 -10  10   9     4651.42     4629.80    278.74 o
  -9  10   9     3085.74     3113.51    471.49 o
  -8  10   9      590.71      520.54    112.54 o
  -7  10   9        5.11      -39.62     69.01 o
  -6  10   9     3818.44     3936.87    405.92 o
  -5  10   9     4194.89     4457.19    278.09 o
  -4  10   9       87.51      101.48     88.32 o
  -3  10   9    10057.39    11706.16    843.07 o
  -9  11   9      990.31     1000.43    150.65 o
  -8  11   9        9.29      -18.04     92.20 o
  -7  11   9      372.95      327.31    112.02 o
  -6  11   9        6.04       -1.88     84.76 o
  -5  11   9     6114.87     5983.23    335.56 o
  -4  11   9     7131.53     6841.34    608.88 o
   2 -15  10       66.07       65.57    187.35 o
  -1 -14  10      717.93      593.27    240.43 o
   0 -14  10       15.32      131.14    190.47 o
   1 -14  10      985.06      487.11    218.57 o
   2 -14  10     5344.39     5061.53    521.45 o
   3 -14  10        9.10      218.57    206.08 o
   4 -14  10    10523.82    10444.68    771.25 o
   5 -14  10     8578.09     7893.62    636.99 o
  -3 -13  10     2021.91     1401.99    368.45 o
  -2 -13  10       81.96       44.70    125.33 o
  -1 -13  10      472.18      351.42    143.93 o
   0 -13  10       20.79     -140.51    149.88 o
   1 -13  10        1.02      171.74    171.74 o
   2 -13  10     3342.22     2766.51    368.45 o
   3 -13  10    15082.37    12596.07    855.56 o
   4 -13  10     1240.05      758.76    224.82 o
   5 -13  10     2418.08     1617.44    287.27 o
  -4 -12  10      746.88      768.13    312.25 o
  -3 -12  10     4718.95     5479.94    602.64 o
  -2 -12  10     1560.57     1593.48    226.22 o
  -1 -12  10       26.90       51.45    101.28 o
   0 -12  10     1191.90      827.23    290.39 o
   1 -12  10     3019.02     2716.55    352.84 o
   2 -12  10      831.60      643.23    202.96 o
   3 -12  10     4028.02     3044.41    355.96 o
   4 -12  10     9398.88     8589.93    627.62 o
   5 -12  10     3938.63     3297.33    355.96 o
   6 -12  10       48.97      -53.08    156.12 o
  -4 -11  10     6390.22     5842.15    612.01 o
  -3 -11  10      164.77      126.43    108.12 o
  -2 -11  10     1600.73     1408.55    324.74 o
  -1 -11  10      148.71       88.99    101.56 o
   0 -11  10       31.06       58.65     91.61 o
   1 -11  10     3002.98     3113.11    365.33 o
   2 -11  10     7537.31     7088.02    555.80 o
   3 -11  10     7914.57     8312.03    599.52 o
   4 -11  10     2613.77     2301.26    296.64 o
   5 -11  10     8367.61     8671.12    608.88 o
   6 -11  10     2910.89     2810.23    330.98 o
  -6 -10  10     3265.28     2788.37    396.55 o
  -5 -10  10       28.89       57.37    126.94 o
  -4 -10  10     4544.87     4718.39    327.82 o
  -3 -10  10     7459.60     7312.26    425.35 o
  -2 -10  10      191.21      150.87     81.00 o
  -1 -10  10       38.58       68.19     66.10 o
   0 -10  10     2018.94     1951.03    166.45 o
   1 -10  10     1058.89     1031.31    128.48 o
   2 -10  10     2051.35     1657.72    185.77 o
   3 -10  10    11848.72    11678.06    743.15 o
   4 -10  10     6653.33     6913.16    515.21 o
   5 -10  10      461.98      396.55    171.74 o
   6 -10  10     3620.53     3946.81    377.82 o
   7 -10  10      203.49      134.27    171.74 o
  -7  -9  10        1.00       46.84    196.72 o
  -6  -9  10     6235.57     6132.94    396.88 o
  -5  -9  10     7964.74     7910.61    439.69 o
  -4  -9  10      529.04      341.68    141.13 o
  -3  -9  10     5316.92     5524.12    230.85 o
  -2  -9  10     2991.94     3056.02    165.85 o
  -1  -9  10        2.29       56.54     63.74 o
   0  -9  10       12.93       23.59     62.37 o
   1  -9  10     8223.75     8708.82    360.51 o
   2  -9  10     7529.83     7751.61    406.82 o
   3  -9  10      256.11      343.47    156.12 o
   4  -9  10    16049.13    17673.21   1011.68 o
   5  -9  10     9544.30    10397.84    674.45 o
   6  -9  10       92.50      112.41    140.51 o
   7  -9  10      485.63      537.07    181.10 o
  -7  -8  10     3986.75     3787.56    415.29 o
  -6  -8  10      250.88      180.32     88.83 o
  -5  -8  10     9559.44     9809.12    399.48 o
  -4  -8  10    13706.50    14151.53    437.16 o
  -3  -8  10     1407.17     1321.03    111.02 o
  -2  -8  10     1094.24     1076.86    100.66 o
  -1  -8  10       12.74       -5.16     48.74 o
   0  -8  10     1758.89     1979.43    184.05 o
   1  -8  10      944.56      899.24    120.69 o
   2  -8  10    16640.45    16887.90    843.07 o
   3  -8  10    14025.94    14766.19    871.17 o
   4  -8  10      469.76      708.80    181.10 o
   5  -8  10     6497.01     6488.50    480.86 o
   6  -8  10     2952.65     3006.94    309.13 o
   7  -8  10        4.42      140.51    128.02 o
  -8  -7  10      157.79      162.37    199.84 o
  -7  -7  10     5184.81     5638.66    288.90 o
  -6  -7  10    16671.00    17442.81    608.41 o
  -5  -7  10     2223.47     1975.42    156.33 o
  -4  -7  10     2738.53     2847.13    154.47 o
  -3  -7  10     5619.64     5873.22    229.00 o
  -2  -7  10      568.75      659.32     83.33 o
  -1  -7  10       67.24       32.76     46.32 o
   0  -7  10     3691.27     3749.20    249.76 o
   1  -7  10     7239.29     7858.70    468.37 o
   2  -7  10       51.50      110.85     93.67 o
   3  -7  10     6494.35     6497.87    483.98 o
   4  -7  10    16067.09    15512.46    896.15 o
   5  -7  10     1825.08     1626.81    224.82 o
   6  -7  10      707.45      702.56    162.37 o
   7  -7  10       86.14        9.37    106.16 o
  -9  -6  10      716.34      752.52    262.29 o
  -8  -6  10     4525.21     4530.22    694.75 o
  -7  -6  10     2799.07     2958.68    249.83 o
  -6  -6  10     4103.83     4087.98    311.16 o
  -5  -6  10    16721.04    17727.12    513.80 o
  -4  -6  10     6820.94     7399.74    264.57 o
  -3  -6  10      134.95      100.38     53.70 o
  -2  -6  10     1372.35     1594.30    113.06 o
  -1  -6  10     1399.24     1269.98    138.36 o
   0  -6  10       11.58       -9.18     39.48 o
   1  -6  10    11234.94    12308.81    769.69 o
   2  -6  10    16447.92    17291.50    698.49 o
   3  -6  10     2711.06     2735.29    293.51 o
   4  -6  10     5247.17     6007.64    437.15 o
   5  -6  10     7253.17     7113.00    480.86 o
   6  -6  10      820.61      668.21    146.76 o
   7  -6  10      217.03      159.25    124.90 o
  -9  -5  10      304.13      149.88    196.72 o
  -8  -5  10     1986.12     1507.28    189.83 o
  -7  -5  10     8392.68     9481.21    397.01 o
  -6  -5  10     9348.66     9416.18    419.79 o
  -5  -5  10      772.17      799.46     86.85 o
  -4  -5  10    11192.89    12052.40    374.45 o
  -3  -5  10     8689.56     9292.63    305.88 o
  -2  -5  10       36.70       57.18     46.30 o
  -1  -5  10      324.86      337.74     74.53 o
   0  -5  10     8783.71     9049.28    300.00 o
   1  -5  10      594.56      512.29     84.64 o
   2  -5  10     6249.87     6054.48    446.51 o
   3  -5  10    19371.23    19977.60   1074.13 o
   4  -5  10     4332.38     4249.69    343.47 o
   5  -5  10     1044.91      905.52    162.37 o
   6  -5  10     1782.94     1923.45    221.70 o
   7  -5  10       32.31      -59.33    103.04 o
 -10  -4  10      296.86      174.86    196.72 o
  -9  -4  10     2342.30     2596.78    235.14 o
  -8  -4  10     1748.84     1708.71    195.15 o
  -7  -4  10      414.50      417.98     86.28 o
  -6  -4  10    13140.28    14016.85    489.11 o
  -5  -4  10    14285.08    15559.08    456.04 o
  -4  -4  10        2.56        7.31     44.88 o
  -3  -4  10     2667.87     2524.21    139.32 o
  -2  -4  10      768.98      776.70     97.34 o
  -1  -4  10       67.34       62.85     42.68 o
   0  -4  10     4338.81     4269.23    177.12 o
   1  -4  10    25029.39    23957.58    752.28 o
   2  -4  10     3103.64     2984.50    135.90 o
   3  -4  10     1461.75     1848.51    218.57 o
   4  -4  10    17593.76    18478.81    986.70 o
   5  -4  10     5659.54     6376.10    430.90 o
   6  -4  10      104.71      140.32     73.94 o
 -10  -3  10      164.74      -12.49    174.86 o
  -9  -3  10      645.14      429.60    190.47 o
  -8  -3  10     6873.26     7081.82    376.53 o
  -7  -3  10     9715.88    10563.35    393.11 o
  -6  -3  10       30.36       18.42     45.89 o
  -5  -3  10    19106.55    19659.56    547.79 o
  -4  -3  10    17388.26    17068.02    559.71 o
  -3  -3  10     1812.45     1622.96    110.42 o
  -2  -3  10       16.92      -16.95     37.35 o
  -1  -3  10     4996.18     5153.83    198.70 o
   0  -3  10     1579.06     1495.88     98.77 o
   1  -3  10     1877.94     1801.39     97.20 o
   2  -3  10    27202.44    27992.49    762.54 o
   3  -3  10    13101.25    13357.95    749.39 o
   4  -3  10       60.48      -12.49     81.18 o
   5  -3  10     2986.55     2903.90    268.53 o
   6  -3  10      783.87      761.33    112.60 o
 -10  -2  10      759.31      749.06    337.23 o
  -9  -2  10     1798.12     2095.93    204.01 o
  -8  -2  10      239.18      278.67    107.58 o
  -7  -2  10    18872.85    19811.04   1111.60 o
  -6  -2  10    20127.52    20559.09    675.06 o
  -5  -2  10      544.89      518.56     85.71 o
  -4  -2  10     3650.29     3592.71    160.06 o
  -3  -2  10     3818.59     3697.45    159.80 o
  -2  -2  10      154.98      201.46     57.42 o
  -1  -2  10     1980.17     2050.23    115.45 o
   0  -2  10    12978.13    13419.17    327.40 o
   1  -2  10    13592.72    13972.70    418.96 o
   2  -2  10       56.00       94.65     42.34 o
   3  -2  10    14156.36    13407.91    752.52 o
   4  -2  10     9258.39     9161.34    562.05 o
   5  -2  10      102.08       96.80     93.67 o
   6  -2  10       14.18      -30.33     69.52 o
 -11  -1  10      286.73      109.29    187.35 o
 -10  -1  10       85.79       74.94    103.49 o
  -9  -1  10     2536.66     2673.71    224.92 o
  -8  -1  10    13500.01    14197.82    857.12 o
  -7  -1  10     1016.66     1097.60    146.71 o
  -6  -1  10    11384.89    12298.46    428.45 o
  -5  -1  10    24738.90    24528.14    656.19 o
  -4  -1  10     1842.65     1886.90    112.40 o
  -3  -1  10      795.26      772.36     66.52 o
  -2  -1  10       76.67       40.27     47.76 o
  -1  -1  10     2237.48     2014.43    124.74 o
   0  -1  10       57.98      111.90     37.52 o
   1  -1  10    16437.49    16892.60    493.25 o
   2  -1  10    20921.52    20791.78    687.04 o
   3  -1  10      314.30      349.72    112.41 o
   4  -1  10     3337.22     3528.40    299.76 o
   5  -1  10     1546.69     1952.87    169.97 o
 -11   0  10      143.69      -34.35    171.74 o
 -10   0  10      667.86      768.76    145.52 o
  -9   0  10       35.18       -9.07     75.61 o
  -8   0  10     6566.46     7542.24    386.92 o
  -7   0  10    19533.66    20408.72   1676.77 o
  -6   0  10     8363.28     8428.27    318.07 o
  -5   0  10     4677.51     4858.62    209.41 o
  -4   0  10    13116.67    13687.10    349.66 o
  -3   0  10      943.91      932.53     76.23 o
  -2   0  10      986.94     1095.59     94.80 o
  -1   0  10     2303.48     2390.48    111.96 o
   0   0  10    15163.90    15097.75    396.62 o
   1   0  10     2219.86     2084.70    137.29 o
   2   0  10    13039.78    12731.82    462.02 o
   3   0  10    10505.53    10963.01    649.47 o
   4   0  10      720.47      574.54    143.63 o
   5   0  10     1096.04     1149.07    196.72 o
 -11   1  10       27.24       67.05    103.30 o
 -10   1  10      452.20      397.80    176.42 o
  -9   1  10     6815.41     7829.31    399.34 o
  -8   1  10     3874.57     4654.37    829.02 o
  -7   1  10     5491.85     4849.20    399.68 o
  -6   1  10    19178.10    19869.23    539.47 o
  -5   1  10     6122.80     6450.02    197.66 o
  -4   1  10      212.44      272.77     50.51 o
  -3   1  10       72.32       70.26     43.64 o
  -2   1  10       61.59       63.43     36.70 o
  -1   1  10       38.57       36.26     39.56 o
   0   1  10     9270.81     8852.60    294.87 o
   1   1  10    16480.41    16095.81    561.23 o
   2   1  10     2786.84     3161.05    178.24 o
   3   1  10     1609.45     1698.63    215.45 o
   4   1  10     4569.93     4385.31    266.48 o
 -11   2  10        1.53       46.70     87.83 o
 -10   2  10      940.38     1140.27    152.87 o
  -9   2  10     1748.18     1817.39    177.48 o
  -8   2  10    14713.62    14081.34    597.00 o
  -7   2  10     8196.22     7460.44    292.80 o
  -6   2  10      153.37       87.28     37.17 o
  -5   2  10    16959.79    16999.20    467.37 o
  -4   2  10     4812.44     5043.89    184.97 o
  -3   2  10      596.22      500.59     76.62 o
  -2   2  10      197.69      239.19     46.53 o
  -1   2  10     8779.43     8644.36    291.92 o
   0   2  10     3301.60     3058.86    174.86 o
   1   2  10     5092.61     4589.12    228.45 o
   2   2  10    18735.46    17695.07    967.97 o
   3   2  10     4109.26     3903.09    334.10 o
   4   2  10      258.49      327.86    143.63 o
 -11   3  10       39.36       -8.43     89.17 o
 -10   3  10     3939.90     4170.82    903.96 o
  -9   3  10     7487.87     7728.78    386.39 o
  -8   3  10      824.03      777.25    102.47 o
  -7   3  10    21649.79    22629.05    705.23 o
  -6   3  10     6601.46     6692.55    222.96 o
  -5   3  10     1152.77      986.43     69.55 o
  -4   3  10     1237.28     1276.85     94.65 o
  -3   3  10      855.73      731.88     79.47 o
  -2   3  10       16.88      -25.92     39.96 o
  -1   3  10     2122.41     2116.32    127.18 o
   0   3  10    13882.24    13411.66    496.49 o
   1   3  10     6266.16     6144.67    283.12 o
   2   3  10      788.92      552.68    143.63 o
   3   3  10     7978.45     8340.13    558.92 o
 -11   4  10      349.50      467.72    120.73 o
 -10   4  10       26.92       59.33     77.94 o
  -9   4  10     9537.52     9371.33    355.61 o
  -8   4  10    15030.58    15171.58    623.71 o
  -7   4  10     1574.05     1668.38    243.55 o
  -6   4  10    17285.68    16325.71    440.43 o
  -5   4  10    10450.86    10627.88    347.17 o
  -4   4  10      470.93      471.47     70.94 o
  -3   4  10      120.27      158.29     54.69 o
  -2   4  10     1795.35     2001.68    126.59 o
  -1   4  10     6934.84     6325.78    287.62 o
   0   4  10     2094.87     2034.12    235.75 o
   1   4  10    17296.71    16955.04    946.11 o
   2   4  10    10015.05     9773.35    624.50 o
   3   4  10        3.49       -3.12    106.16 o
 -11   5  10      221.31        2.59    116.77 o
 -10   5  10     3591.08     3684.44    253.65 o
  -9   5  10       12.03     -112.41    112.41 o
  -8   5  10     9414.86     9560.60    413.73 o
  -7   5  10    27180.82    26700.52    907.10 o
  -6   5  10     1624.25     1557.30    145.82 o
  -5   5  10     4293.26     4242.61    188.51 o
  -4   5  10     1979.94     1816.59    122.68 o
  -3   5  10        0.49       -4.58     41.60 o
  -2   5  10      235.69      128.33     54.51 o
  -1   5  10     6968.63     6799.63    308.89 o
   0   5  10    11885.39    11608.51    460.50 o
   1   5  10        6.25       21.86     99.92 o
   2   5  10     8720.58     8764.79    599.52 o
 -11   6  10        0.54      -12.17     94.51 o
 -10   6  10     3807.10     3788.12    277.90 o
  -9   6  10    16098.53    15686.71    980.46 o
  -8   6  10     3729.52     3490.23    221.40 o
  -7   6  10     7095.14     6811.41    321.33 o
  -6   6  10    16643.32    15439.80    579.92 o
  -5   6  10     1573.06     1593.33    151.15 o
  -4   6  10      184.66      216.60     63.09 o
  -3   6  10      131.65      171.54     61.10 o
  -2   6  10     2311.97     2132.77    227.94 o
  -1   6  10       10.08       41.05     59.49 o
   0   6  10     9230.88     9660.94    627.62 o
   1   6  10    10049.72    10407.21    671.33 o
 -11   7  10      889.95      836.17    141.78 o
 -10   7  10      274.89      142.51     92.20 o
  -9   7  10     6334.16     5476.09    680.70 o
  -8   7  10    20870.50    20568.63   1036.66 o
  -7   7  10     5266.75     5209.53    418.41 o
  -6   7  10     1872.35     2033.53    171.74 o
  -5   7  10     4440.45     4344.99    365.33 o
  -4   7  10     1269.99     1291.49    173.30 o
  -3   7  10        4.46       -4.83     50.59 o
  -2   7  10     3046.46     3407.24    218.55 o
  -1   7  10     8038.60     8230.85    558.92 o
   0   7  10      657.78      474.62    149.88 o
 -11   8  10      210.15      -49.11     94.47 o
 -10   8  10     8214.50     8068.34    424.66 o
  -9   8  10     2714.43     2720.21    209.76 o
  -8   8  10     2435.78     2133.49    318.49 o
  -7   8  10    12203.52    11825.30    489.80 o
  -6   8  10     5784.07     6025.15    404.36 o
  -5   8  10      110.25      123.56     82.43 o
  -4   8  10      451.75      552.02    111.43 o
  -3   8  10      719.10      718.17    171.74 o
  -2   8  10      535.77      396.55    140.51 o
 -10   9  10      959.89      688.57    133.24 o
  -9   9  10    11197.42     9593.84    433.75 o
  -8   9  10     6329.75     6665.70    339.16 o
  -7   9  10      489.10      650.35    121.38 o
  -6   9  10     6814.54     6402.21    332.77 o
  -5   9  10     2317.73     2503.37    208.36 o
  -4   9  10        2.09       51.40    113.97 o
  -3   9  10      457.17      477.74    159.25 o
  -9  10  10      968.77      927.84    149.20 o
  -8  10  10    10375.44     9439.79    532.38 o
  -7  10  10    12367.54    12050.34    610.44 o
  -6  10  10      422.30      214.50    232.62 o
  -5  10  10     1611.49     1408.78    172.38 o
  -4  10  10       28.45       37.47    134.27 o
   0 -14  11     6267.31     5804.68    587.03 o
   1 -14  11      165.07      196.72    224.82 o
   2 -14  11      492.06      496.47    246.68 o
   3 -14  11       93.93      159.25    212.33 o
  -2 -13  11     6458.24     6985.38    529.26 o
  -1 -13  11      521.75      440.27    206.08 o
   0 -13  11     2799.55     2088.94    343.47 o
   1 -13  11     8399.15     8633.65    683.82 o
   2 -13  11       53.67      128.02    168.61 o
   3 -13  11        9.73       24.98    181.10 o
   4 -13  11      679.89      340.35    199.84 o
  -3 -12  11      361.32      134.27    177.98 o
  -2 -12  11     2494.26     2248.83    249.37 o
  -1 -12  11    11225.17    11895.63    832.14 o
   0 -12  11     2503.44     2847.70    368.45 o
   1 -12  11     1426.31     1046.03    243.55 o
   2 -12  11     1600.58     1236.50    249.80 o
   3 -12  11       82.88      143.63    153.00 o
   4 -12  11      181.42      237.31    174.86 o
   5 -12  11     1974.54     1764.20    290.39 o
  -4 -11  11      941.67      771.25    262.29 o
  -3 -11  11     6011.04     6182.36    395.29 o
  -2 -11  11     3699.05     3550.08    291.42 o
  -1 -11  11     3063.94     2909.76    295.07 o
   0 -11  11    14645.20    14858.69    919.57 o
   1 -11  11     3506.45     3031.92    352.84 o
   2 -11  11      160.99      137.39    149.88 o
   3 -11  11       31.01      249.80    153.00 o
   4 -11  11     1864.94     1717.36    262.29 o
   5 -11  11       32.76      -71.82    140.51 o
   6 -11  11     3622.44     3871.87    409.04 o
  -5 -10  11      349.90       99.92    177.98 o
  -4 -10  11      401.79      287.27    181.10 o
  -3 -10  11     2557.57     2516.81    237.97 o
  -2 -10  11    13601.42    14581.27    665.91 o
  -1 -10  11     9794.69     9754.10    492.85 o
   0 -10  11      233.18      208.68    163.93 o
   1 -10  11     3604.15     3506.54    362.21 o
   2 -10  11      916.06      615.13    174.86 o
   3 -10  11       75.56      -18.73    124.90 o
   4 -10  11      679.45      658.84    177.98 o
   5 -10  11     7646.80     8474.40    608.88 o
   6 -10  11     1629.52     1898.47    293.51 o
  -6  -9  11       22.98      -25.98    129.58 o
  -5  -9  11      131.11       67.35    101.80 o
  -4  -9  11     7314.44     7692.20    333.16 o
  -3  -9  11     6047.53     6499.18    305.09 o
  -2  -9  11     1028.21     1008.78    127.37 o
  -1  -9  11    14122.31    14974.10    772.34 o
   0  -9  11    10029.35    10203.47    406.66 o
   1  -9  11       83.04      -15.29     68.62 o
   2  -9  11      517.36      368.45    162.37 o
   3  -9  11      659.83      718.17    193.59 o
   4  -9  11      211.41      277.90    153.00 o
   5  -9  11     3483.23     3247.37    352.84 o
   6  -9  11     9941.82    10569.58    702.56 o
  -7  -8  11      157.77      143.63    174.86 o
  -6  -8  11       57.04      -70.18     92.42 o
  -5  -8  11      495.73      467.76    101.34 o
  -4  -8  11      461.66      553.70     88.82 o
  -3  -8  11    11970.54    12876.48    405.42 o
  -2  -8  11    10724.94    11650.22    374.14 o
  -1  -8  11     1030.35     1101.08    127.05 o
   0  -8  11     5836.83     6104.24    287.53 o
   1  -8  11     6303.46     6003.19    342.04 o
   2  -8  11      912.02      824.33    193.59 o
   3  -8  11       45.29       93.67    131.14 o
   4  -8  11     4325.21     3918.71    380.94 o
   5  -8  11     5129.60     4518.22    405.92 o
   6  -8  11     1610.10     1564.36    246.68 o
  -8  -7  11     4324.29     3843.77    409.04 o
  -7  -7  11      130.12      138.43     95.09 o
  -6  -7  11       28.56       17.59     76.26 o
  -5  -7  11     3087.51     3140.57    195.32 o
  -4  -7  11     6232.86     6903.58    259.92 o
  -3  -7  11      336.31      277.13     64.84 o
  -2  -7  11    11483.76    12434.56    390.66 o
  -1  -7  11    21799.20    23649.73    773.20 o
   0  -7  11     1828.31     1983.02    271.66 o
   1  -7  11      255.88       64.01     77.21 o
   2  -7  11      202.71       12.49    121.78 o
   3  -7  11      180.83      268.53    140.51 o
   4  -7  11      366.28      243.55    140.51 o
   5  -7  11    12334.20    12802.15    774.37 o
   6  -7  11     7911.52     8330.77    565.17 o
  -8  -6  11       72.18       59.33    153.00 o
  -7  -6  11     1543.85     1528.18    144.85 o
  -6  -6  11      313.69      155.65     80.85 o
  -5  -6  11        1.87       37.42     57.93 o
  -4  -6  11     5203.03     5722.43    226.76 o
  -3  -6  11    18739.40    20645.82    584.14 o
  -2  -6  11     2364.97     2245.51    148.73 o
  -1  -6  11     7077.88     6813.16    474.68 o
   0  -6  11    14491.68    15055.59   1732.97 o
   1  -6  11     1421.02     1526.21    165.42 o
   2  -6  11      526.35      549.56    171.74 o
   3  -6  11     2653.72     2204.47    274.78 o
   4  -6  11     3766.90     3647.05    334.10 o
   5  -6  11       11.73       15.61    106.16 o
   6  -6  11     9815.26    11350.20    693.19 o
  -9  -5  11     6534.12     6282.42    521.45 o
  -8  -5  11     2494.12     2490.32    295.07 o
  -7  -5  11       33.50       64.77     70.98 o
  -6  -5  11      316.93      348.30     88.07 o
  -5  -5  11     5066.03     5546.63    222.99 o
  -4  -5  11     1664.96     1649.09    119.86 o
  -3  -5  11     4611.13     4562.63    197.17 o
  -2  -5  11    29137.40    29965.81   1121.49 o
  -1  -5  11     5604.37     5617.50    216.34 o
   0  -5  11      430.04      416.93    102.65 o
   1  -5  11     4176.34     3220.02    716.61 o
   2  -5  11      113.78       93.88     87.43 o
   3  -5  11       19.39      -28.10     93.67 o
   4  -5  11     4276.14     4334.00    359.08 o
   5  -5  11     8963.25     9292.49    590.15 o
   6  -5  11     2249.61     2173.24    259.17 o
  -9  -4  11        7.97        6.24    143.63 o
  -8  -4  11     1749.22     1740.69    192.46 o
  -7  -4  11      318.52      301.54     83.74 o
  -6  -4  11      400.53      408.80     87.84 o
  -5  -4  11     1635.91     1568.14    117.11 o
  -4  -4  11    21446.09    23472.78    743.38 o
  -3  -4  11     4437.55     4436.44    222.36 o
  -2  -4  11     2605.89     2328.22    134.68 o
  -1  -4  11    17289.36    17855.44    583.02 o
   0  -4  11     6403.40     5851.52    443.39 o
   1  -4  11      735.72      711.35     79.89 o
   2  -4  11      316.26      216.11     90.55 o
   3  -4  11     2519.26     2379.33    252.92 o
   4  -4  11      360.35      293.51    124.90 o
   5  -4  11     4883.15     5326.94    405.92 o
   6  -4  11    11798.74    12502.39    743.15 o
 -10  -3  11     4492.29     4293.40    430.90 o
  -9  -3  11     4274.14     4764.35    314.60 o
  -8  -3  11       87.47      -48.19     90.55 o
  -7  -3  11      244.13      219.43     95.57 o
  -6  -3  11      769.22      834.39    254.48 o
  -5  -3  11     1370.04     1233.87    123.48 o
  -4  -3  11     2607.39     2340.03    162.38 o
  -3  -3  11    18617.25    19080.47    621.74 o
  -2  -3  11    11017.96    10982.02    341.12 o
  -1  -3  11        7.73       20.58     45.39 o
   0  -3  11     6885.54     7137.21    354.33 o
   1  -3  11     6075.01     5977.64    225.52 o
   2  -3  11     1238.38     1155.42    248.24 o
   3  -3  11     1137.05     1061.64    174.86 o
   4  -3  11     7392.27     8049.74    527.70 o
   5  -3  11     3028.42     3013.19    296.64 o
 -10  -2  11      706.72      334.10    206.08 o
  -9  -2  11     2131.62     2256.51    323.18 o
  -8  -2  11     2287.20     2125.71    203.09 o
  -7  -2  11      110.93       65.02     80.02 o
  -6  -2  11      143.18      161.92     65.92 o
  -5  -2  11     8934.22     9212.89    354.83 o
  -4  -2  11    12805.55    13051.15    458.24 o
  -3  -2  11     1301.39     1371.87    105.23 o
  -2  -2  11    11416.59    12186.43    425.39 o
  -1  -2  11     7224.47     6858.65    274.12 o
   0  -2  11      141.06      137.20     49.25 o
   1  -2  11      922.24      948.33    125.33 o
   2  -2  11      382.63      490.05     80.16 o
   3  -2  11     1462.08     1545.63    206.08 o
   4  -2  11     1597.54     1723.61    218.57 o
   5  -2  11    10580.61    10219.86    640.11 o
 -10  -1  11     7910.42     8760.92    453.80 o
  -9  -1  11     1205.54     1292.80    174.38 o
  -8  -1  11      713.50      631.25    132.42 o
  -7  -1  11       94.44       46.32     78.77 o
  -6  -1  11     2960.70     2731.48    232.73 o
  -5  -1  11       10.53       52.73     46.11 o
  -4  -1  11    18703.47    19722.95    617.74 o
  -3  -1  11    14134.68    14364.52    483.33 o
  -2  -1  11       75.40      157.22     56.91 o
  -1  -1  11     5001.44     5317.26    186.91 o
   0  -1  11     4567.58     4505.03    189.64 o
   1  -1  11       52.50       -2.77     40.76 o
   2  -1  11       32.08       45.68     57.68 o
   3  -1  11     4740.18     4736.80    368.45 o
   4  -1  11     2784.05     2900.78    290.39 o
   5  -1  11      540.40      583.90    162.37 o
 -11   0  11     1574.23     1389.50    281.02 o
 -10   0  11     2587.94     2292.92    222.71 o
  -9   0  11     7853.44     7770.64    410.23 o
  -8   0  11      339.16      252.24    146.76 o
  -7   0  11        1.14       41.48     69.89 o
  -6   0  11      694.90      638.75     78.95 o
  -5   0  11    12318.21    13270.92    353.58 o
  -4   0  11      576.09      558.61     88.98 o
  -3   0  11    20107.23    20986.16    656.65 o
  -2   0  11    11098.95    11442.43    329.45 o
  -1   0  11     2500.30     2589.04    124.39 o
   0   0  11     1893.91     1785.74    116.18 o
   1   0  11       67.53       53.20     70.26 o
   2   0  11     1220.89     1393.25    123.77 o
   3   0  11      319.31      296.64    121.78 o
   4   0  11     5043.99     5367.54    418.41 o
 -11   1  11    14219.13    14744.33    908.64 o
 -10   1  11     4882.09     5107.39    320.13 o
  -9   1  11      134.98      142.58     99.78 o
  -8   1  11      951.67     1154.51    159.79 o
  -7   1  11      244.93      231.36     86.00 o
  -6   1  11       51.95       98.78     45.36 o
  -5   1  11     5417.38     5356.56    202.66 o
  -4   1  11    18993.82    19552.72    619.40 o
  -3   1  11     7081.33     7028.16    231.37 o
  -2   1  11     7658.64     7837.97    248.27 o
  -1   1  11    14273.67    14306.31    390.86 o
   0   1  11     1477.95     1579.51    131.93 o
   1   1  11       13.79       47.34     61.70 o
   2   1  11      984.91      846.19    165.49 o
   3   1  11     4335.16     3753.22    330.98 o
   4   1  11        9.37       49.96    124.90 o
 -11   2  11      228.96        6.24    199.84 o
 -10   2  11    10678.73    10828.18    515.38 o
  -9   2  11     4551.65     4177.32    491.79 o
  -8   2  11      320.03      232.12    207.64 o
  -7   2  11     1230.02     1181.95    156.37 o
  -6   2  11     4910.97     5118.06    231.46 o
  -5   2  11     1323.72     1387.79    115.72 o
  -4   2  11     7501.42     7200.62    237.16 o
  -3   2  11    35127.95    34915.27    842.72 o
  -2   2  11    12385.41    12482.04    469.17 o
  -1   2  11     1096.12     1045.12    128.02 o
   0   2  11     1321.10     1268.09    128.02 o
   1   2  11       70.28      123.79     68.34 o
   2   2  11       10.83       46.84     96.80 o
   3   2  11     3989.73     4068.59    365.33 o
 -11   3  11     8507.97     7865.52    608.88 o
 -10   3  11      552.47      598.18    134.17 o
  -9   3  11     1835.44     1839.02    299.57 o
  -8   3  11      111.50       99.88     97.88 o
  -7   3  11      181.24      152.83     77.24 o
  -6   3  11     6642.15     6353.74    265.65 o
  -5   3  11    15981.56    16217.65    439.59 o
  -4   3  11    15380.32    15903.31    431.58 o
  -3   3  11      369.24      371.87     70.96 o
  -2   3  11    17650.95    16658.41    504.97 o
  -1   3  11     7420.80     7007.71    326.30 o
   0   3  11      155.10      153.79     68.89 o
   1   3  11      758.29      706.69    107.07 o
   2   3  11     1820.59     1979.65    249.80 o
 -11   4  11     5741.46     5320.70    493.35 o
 -10   4  11     7934.10     7816.51    331.64 o
  -9   4  11      306.42      100.96     88.93 o
  -8   4  11       18.11       38.72     67.55 o
  -7   4  11     5746.13     5303.86    235.80 o
  -6   4  11     5570.08     5214.25    362.17 o
  -5   4  11     4127.03     3670.84    179.01 o
  -4   4  11    26062.70    26001.65    799.82 o
  -3   4  11    14642.91    14361.24    452.12 o
  -2   4  11       50.71       61.64     59.49 o
  -1   4  11     3127.18     3029.65    360.65 o
   0   4  11      334.72      343.24     90.44 o
   1   4  11       29.43       56.20     96.80 o
   2   4  11     1870.13     1836.02    256.04 o
 -11   5  11      590.63      599.52    227.94 o
 -10   5  11     1533.49     1508.16    259.17 o
  -9   5  11     1903.55     1920.23    187.32 o
  -8   5  11       27.67       26.81    123.34 o
  -7   5  11      337.72      334.39     96.75 o
  -6   5  11     9777.99     9244.39    401.67 o
  -5   5  11    10097.96     9489.16    612.01 o
  -4   5  11       25.21       50.51     54.14 o
  -3   5  11     9752.67     9556.77    339.56 o
  -2   5  11     9128.77     8546.10    370.77 o
  -1   5  11      198.44      128.41     69.73 o
   0   5  11      137.83      271.66    121.78 o
   1   5  11     1134.25      946.11    193.59 o
 -11   6  11     7700.60     7501.48    383.20 o
 -10   6  11     1805.49     1538.44    181.51 o
  -9   6  11      784.26      724.28    130.04 o
  -8   6  11       52.47       -1.37     81.02 o
  -7   6  11     3038.41     3259.47    462.13 o
  -6   6  11      295.48      187.12     89.24 o
  -5   6  11     8228.14     7760.13    362.62 o
  -4   6  11    17571.62    15971.03    610.86 o
  -3   6  11      550.38      354.01     88.23 o
  -2   6  11     4443.55     4472.30    251.24 o
  -1   6  11     3060.26     2917.17    254.48 o
   0   6  11       45.46       62.45    115.53 o
 -10   7  11     4344.90     4117.78    374.70 o
  -9   7  11     1240.78     1047.98    151.13 o
  -8   7  11       79.05      -14.94     79.48 o
  -7   7  11     1981.66     1997.21    180.72 o
  -6   7  11     4592.03     4548.10    268.33 o
  -5   7  11      308.24       97.19    167.05 o
  -4   7  11     6648.03     7057.88    352.29 o
  -3   7  11    15868.09    15112.78    780.62 o
  -2   7  11     1162.50      996.07    196.72 o
  -1   7  11      428.54      786.86    177.98 o
 -10   8  11      217.45      141.63    109.13 o
  -9   8  11       39.90       -8.63     94.13 o
  -8   8  11      275.08      223.16    103.14 o
  -7   8  11      176.33       67.13    123.34 o
  -6   8  11     3700.95     3095.84    335.67 o
  -5   8  11    12058.99    11885.00    999.19 o
  -4   8  11     5236.77     4599.41    371.57 o
  -3   8  11     1845.09     1761.08    243.55 o
  -2   8  11     3910.62     3216.15    318.49 o
  -9   9  11      158.86      246.03    126.46 o
  -8   9  11     1099.55      896.07    204.52 o
  -7   9  11     3831.40     3434.44    247.13 o
  -6   9  11     3286.73     3145.72    240.69 o
  -5   9  11     4173.39     4277.50    280.33 o
  -4   9  11    12145.68    10510.25    633.86 o
  -1 -13  12      746.46      508.96    218.57 o
   0 -13  12     1409.81     1533.14    306.00 o
   1 -13  12      134.81      256.04    193.59 o
   2 -13  12     6834.12     6869.45    590.15 o
   3 -13  12     7774.34     8227.72    646.35 o
  -3 -12  12     1530.79     1857.87    368.45 o
  -2 -12  12        7.58      -73.99    109.14 o
  -1 -12  12       93.33      -24.98    149.88 o
   0 -12  12     4283.40     3469.07    399.68 o
   1 -12  12     6830.37     6835.10    562.05 o
   2 -12  12      597.52      599.52    196.72 o
   3 -12  12     5220.08     4686.84    455.88 o
   4 -12  12     7493.31     7022.45    568.29 o
  -4 -11  12     2079.28     2313.75    390.31 o
  -3 -11  12      354.41      135.35    117.09 o
  -2 -11  12       65.95      -38.51     98.36 o
  -1 -11  12     1244.22     1332.40    404.36 o
   0 -11  12       27.71      -18.73    124.90 o
   1 -11  12     5978.31     6148.15    515.21 o
   2 -11  12     9279.81     9236.28    655.72 o
   3 -11  12     2753.06     2554.19    327.86 o
   4 -11  12     1947.01     1689.26    290.39 o
  -5 -10  12      220.12      131.14    177.98 o
  -4 -10  12     3366.97     4340.24    483.98 o
  -3 -10  12     1028.51      732.96    147.88 o
  -2 -10  12       47.68       63.24     91.13 o
  -1 -10  12      976.80      926.71    157.30 o
   0 -10  12     5216.43     5839.03    487.11 o
   1 -10  12     1425.74     1364.52    249.80 o
   2 -10  12     1094.87     1208.40    240.43 o
   3 -10  12    11738.29    12627.29    808.72 o
   4 -10  12     4586.64     5351.92    480.86 o
   5 -10  12      241.57      146.76    174.86 o
  -5  -9  12     6717.45     7372.17    633.86 o
  -4  -9  12       93.82      271.66    162.37 o
  -3  -9  12     1065.08      987.08    232.62 o
  -2  -9  12      409.99      355.34    110.13 o
  -1  -9  12      327.46      296.90    105.70 o
   0  -9  12     2537.49     2561.13    227.29 o
   1  -9  12    10380.12     9829.55    671.33 o
   2  -9  12     6152.42     5835.91    480.86 o
   3  -9  12     1315.92     1370.77    256.04 o
   4  -9  12     6878.78     7019.33    552.68 o
   5  -9  12     2233.21     2054.59    302.88 o
  -7  -8  12     7498.89     7737.50    580.78 o
  -6  -8  12       60.60      173.33    112.54 o
  -5  -8  12     5523.46     6863.19    385.41 o
  -4  -8  12     6739.66     6382.81    402.47 o
  -3  -8  12      101.32       62.75     71.22 o
  -2  -8  12       22.80        9.61     64.61 o
  -1  -8  12     3879.30     4027.00    251.20 o
   0  -8  12     2444.35     2846.29    237.28 o
   1  -8  12     1125.77     1155.32    227.94 o
   2  -8  12    15393.94    17176.74   1014.80 o
   3  -8  12     9311.53     9523.55    661.96 o
   4  -8  12        7.44      -81.18    121.78 o
   5  -8  12     1214.46      855.56    218.57 o
  -8  -7  12       41.31      -59.33    181.10 o
  -7  -7  12     6058.52     6312.07    380.10 o
  -6  -7  12    12558.62    14285.70    522.16 o
  -5  -7  12     1065.06     1109.38    208.49 o
  -4  -7  12      520.32      624.07     90.01 o
  -3  -7  12      603.72      516.98     97.35 o
  -2  -7  12      212.86      178.57     80.93 o
  -1  -7  12      789.98      628.38    128.06 o
   0  -7  12    16257.63    17838.01   1019.49 o
   1  -7  12     7820.65     8845.97    624.50 o
   2  -7  12       31.16       12.49    134.27 o
   3  -7  12    10845.60    10369.74    696.31 o
   4  -7  12     6776.50     6544.71    502.72 o
   5  -7  12      594.29      543.31    187.35 o
  -8  -6  12     7522.81     8861.59    627.62 o
  -7  -6  12     1751.91     1560.23    154.97 o
  -6  -6  12     5511.62     6117.04    286.54 o
  -5  -6  12     8721.59    10008.53    438.14 o
  -4  -6  12     1830.41     2237.96    144.42 o
  -3  -6  12        1.56      -36.67     52.57 o
  -2  -6  12     2151.01     2095.73    180.44 o
  -1  -6  12     3212.26     3542.38    410.61 o
   0  -6  12        6.91      -47.47     92.11 o
   1  -6  12    16955.61    18275.85   1058.52 o
   2  -6  12    14365.46    14909.82    899.27 o
   3  -6  12      775.37      555.80    177.98 o
   4  -6  12     1253.03     1558.12    237.31 o
   5  -6  12      977.79      649.47    190.47 o
  -9  -5  12      272.69      315.37    224.82 o
  -8  -5  12     5561.32     6137.02    367.65 o
  -7  -5  12    11322.91    12686.91    473.10 o
  -6  -5  12     2693.39     3049.99    195.80 o
  -5  -5  12      507.73      592.17     91.08 o
  -4  -5  12     3200.34     3694.19    210.63 o
  -3  -5  12       31.24       55.50     65.98 o
  -2  -5  12      143.81      146.79     61.42 o
  -1  -5  12     8236.89     8358.71    994.51 o
   0  -5  12    14660.14    14568.49    863.36 o
   1  -5  12     2877.59     2988.21    324.74 o
   2  -5  12     6157.10     6585.30    499.60 o
   3  -5  12     8487.02     9017.71    605.76 o
   4  -5  12      787.03      711.92    177.98 o
   5  -5  12       26.75       65.57    137.39 o
  -9  -4  12     7678.90     7715.64    587.03 o
  -8  -4  12     2935.68     2634.22    238.33 o
  -7  -4  12     1460.13     1437.22    315.37 o
  -6  -4  12    12690.82    14185.19    627.21 o
  -5  -4  12     3961.66     3920.47    219.55 o
  -4  -4  12      215.37      142.87     73.79 o
  -3  -4  12        1.25      -46.58     54.15 o
  -2  -4  12     2443.05     2592.60    148.90 o
  -1  -4  12      811.47      916.41    137.98 o
   0  -4  12     5741.44     6145.68    613.57 o
   1  -4  12    17493.53    18420.37    551.96 o
   2  -4  12     2513.07     2385.57    277.90 o
   3  -4  12     1220.22     1373.89    218.57 o
   4  -4  12     2569.36     2832.09    302.88 o
   5  -4  12        7.79      -93.67    121.78 o
 -10  -3  12      391.14      124.90    206.08 o
  -9  -3  12      631.10      668.21    212.33 o
  -8  -3  12     8358.48     9087.48    461.76 o
  -7  -3  12     8891.38     9723.39    480.07 o
  -6  -3  12      405.33      437.15    117.02 o
  -5  -3  12     9263.73     9276.63    368.17 o
  -4  -3  12     2587.20     2459.95    174.02 o
  -3  -3  12      866.79      739.45     90.91 o
  -2  -3  12      511.86      499.11     89.88 o
  -1  -3  12     9945.50     9682.76    459.46 o
   0  -3  12     5775.83     5986.25    278.09 o
   1  -3  12     3923.13     3985.48    213.69 o
   2  -3  12    12949.15    14628.80    852.44 o
   3  -3  12     3384.04     3300.46    321.61 o
   4  -3  12      370.90      508.96    165.49 o
 -10  -2  12     2631.12     2516.72    346.59 o
  -9  -2  12     4493.26     4676.31    524.58 o
  -8  -2  12      556.52      543.51    227.94 o
  -7  -2  12    12309.39    13247.21   1392.62 o
  -6  -2  12    11222.79    11579.09    542.77 o
  -5  -2  12      199.81      172.41     76.82 o
  -4  -2  12       33.77      -10.88     50.93 o
  -3  -2  12        8.56       24.05     53.77 o
  -2  -2  12      373.58      284.10     77.05 o
  -1  -2  12     2943.38     2815.68    211.65 o
   0  -2  12    13922.30    14177.48    448.30 o
   1  -2  12     8980.80     8829.79    358.61 o
   2  -2  12       21.99      159.25    121.78 o
   3  -2  12     5589.78     5486.19    427.78 o
   4  -2  12     2170.99     2129.53    268.53 o
 -10  -1  12       94.35      -96.80    184.23 o
  -9  -1  12     7678.43     8147.04    466.81 o
  -8  -1  12    12831.67    13339.20    838.39 o
  -7  -1  12      825.21      878.72    215.45 o
  -6  -1  12     9253.86     9513.21    473.46 o
  -5  -1  12     5480.12     5360.97    230.21 o
  -4  -1  12      941.63      918.56    161.31 o
  -3  -1  12       28.86       94.70     57.40 o
  -2  -1  12     5706.15     5654.26    250.42 o
  -1  -1  12     7126.85     7189.60    272.84 o
   0  -1  12      978.65      959.97     97.36 o
   1  -1  12    19607.38    19216.99    663.70 o
   2  -1  12    11196.54    12308.80    743.15 o
   3  -1  12       89.74       46.84    109.29 o
   4  -1  12      286.43      215.45    137.39 o
 -10   0  12     7442.10     8215.23    608.88 o
  -9   0  12      308.98      291.48    126.60 o
  -8   0  12    12735.63    13652.25    619.67 o
  -7   0  12     9627.34    10725.70    715.05 o
  -6   0  12     4183.41     3856.89    352.68 o
  -5   0  12      374.99      558.30     93.16 o
  -4   0  12      523.01      386.23     79.86 o
  -3   0  12       29.58       86.80     56.27 o
  -2   0  12      396.08      312.95     59.04 o
  -1   0  12    13841.07    13983.33    446.05 o
   0   0  12    16839.31    16848.50    605.17 o
   1   0  12      225.72      177.56     72.76 o
   2   0  12     5833.34     6210.60    455.88 o
   3   0  12     3732.18     3041.29    315.37 o
 -11   1  12      190.60      140.51    227.94 o
 -10   1  12     4702.23     4330.87    440.27 o
  -9   1  12    15829.60    15936.28    700.70 o
  -8   1  12     6942.48     6451.52    593.27 o
  -7   1  12     6160.03     5939.88    280.04 o
  -6   1  12     7177.44     7062.04    378.54 o
  -5   1  12     1363.17     1510.02    230.80 o
  -4   1  12       66.36       93.55     55.23 o
  -3   1  12     1070.69     1247.38    126.64 o
  -2   1  12    12413.60    12456.51    360.60 o
  -1   1  12       21.16      -33.04     60.69 o
   0   1  12    13621.87    13366.81    503.49 o
   1   1  12    13550.37    13165.80    519.89 o
   2   1  12      839.40      996.07    187.35 o
   3   1  12     1669.31     1614.32    243.55 o
 -11   2  12     3325.15     3266.11    412.17 o
 -10   2  12     1540.18     1424.50    194.27 o
  -9   2  12     2246.05     2007.19    218.05 o
  -8   2  12    17149.42    16657.58    623.57 o
  -7   2  12     3659.76     3508.33    257.16 o
  -6   2  12     1456.28     1944.11    189.54 o
  -5   2  12     2188.34     2276.51    217.17 o
  -4   2  12       26.55      -40.89     40.89 o
  -3   2  12       34.68       61.79     45.09 o
  -2   2  12     3774.79     3793.72    217.38 o
  -1   2  12    16404.78    16063.19    589.38 o
   0   2  12      888.00      848.59    266.97 o
   1   2  12     5423.78     5173.82    441.83 o
   2   2  12    10195.03     9657.82    640.11 o
 -11   3  12     1023.72      474.62    252.92 o
 -10   3  12     9666.67     9126.64    518.33 o
  -9   3  12     5658.24     5928.95    407.14 o
  -8   3  12     1416.52     1482.08    234.19 o
  -7   3  12    13966.93    14418.79    631.28 o
  -6   3  12     3825.72     4326.17    384.55 o
  -5   3  12       20.58       78.15     57.83 o
  -4   3  12        1.72       62.28     54.95 o
  -3   3  12     2494.59     2632.70    159.81 o
  -2   3  12      509.26      679.91    105.91 o
  -1   3  12     4967.84     4944.74    257.31 o
   0   3  12    10834.65    10332.28    430.32 o
   1   3  12     3765.81     4262.18    374.70 o
 -11   4  12      927.39      669.02    266.97 o
 -10   4  12     1597.38     1183.42    274.78 o
  -9   4  12    13698.72    14262.93    635.78 o
  -8   4  12     9745.40     9977.95    372.18 o
  -7   4  12       54.12       64.68     74.86 o
  -6   4  12     4790.72     4446.87    544.87 o
  -5   4  12     2468.65     2597.39    203.07 o
  -4   4  12       21.02       57.09     58.48 o
  -3   4  12     1467.78     1268.89    182.66 o
  -2   4  12     7279.40     6768.58    371.57 o
  -1   4  12     2659.81     2442.47    184.11 o
   0   4  12     1347.79     1422.78    162.37 o
   1   4  12    11122.76    11019.22    711.92 o
 -10   5  12     4407.82     4228.35    287.62 o
  -9   5  12       57.60      175.27    101.28 o
  -8   5  12    10093.81    10758.88    469.02 o
  -7   5  12    13318.93    13236.56    822.77 o
  -6   5  12      276.77      240.98    129.58 o
  -5   5  12      380.45      521.92    114.02 o
  -4   5  12      384.85      219.85    171.74 o
  -3   5  12     1373.36     1404.40    144.30 o
  -2   5  12     1279.90     1173.80    137.66 o
  -1   5  12    11932.95    11899.23    489.46 o
   0   5  12     4910.35     4430.79    390.31 o
 -10   6  12     8399.04     9026.39    436.51 o
  -9   6  12    13743.29    13663.08    568.46 o
  -8   6  12      842.26      864.50    354.40 o
  -7   6  12     3864.47     3794.57    256.52 o
  -6   6  12     3253.35     2672.48    213.84 o
  -5   6  12       12.37       55.93     85.53 o
  -4   6  12       87.79       -7.29     82.25 o
  -3   6  12     3969.30     3971.79    334.10 o
  -2   6  12     5816.99     5573.62    405.92 o
  -1   6  12      324.23      358.18    106.93 o
 -10   7  12      255.70      171.74    215.45 o
  -9   7  12     5598.86     5367.35    804.04 o
  -8   7  12    14597.68    14027.51    580.75 o
  -7   7  12     1724.13     1760.94    238.87 o
  -6   7  12     1112.90      933.16    146.23 o
  -5   7  12      169.41      337.23    157.69 o
  -4   7  12      641.76      177.98    131.14 o
  -3   7  12      203.91      265.41    143.63 o
  -9   8  12     1044.88      841.13    160.97 o
  -8   8  12     2756.35     2960.09    334.10 o
  -7   8  12     7812.20     7294.07    378.75 o
  -6   8  12     1133.98      917.82    151.44 o
  -5   8  12       11.36       31.22    128.02 o
  -4   8  12     2675.05     2529.21    302.88 o
  -2 -12  13     4595.15     3850.01    427.78 o
  -1 -12  13     8552.68     8043.50    636.99 o
   0 -12  13      634.52      533.94    215.45 o
   1 -12  13      223.16      165.49    187.35 o
   2 -12  13      163.53      103.04    174.86 o
  -3 -11  13     7433.20     7462.72    643.23 o
  -2 -11  13     2438.57     2006.74    227.94 o
  -1 -11  13     2091.41     1595.59    281.02 o
   0 -11  13     4719.11     4277.79    430.90 o
   1 -11  13     1128.87     1239.62    256.04 o
   2 -11  13        9.63      -59.33    153.00 o
   3 -11  13     1600.95     1764.20    296.64 o
  -4 -10  13     1461.83     1567.48    306.00 o
  -3 -10  13     3978.75     3707.71    785.30 o
  -2 -10  13    14492.19    15530.13    924.25 o
  -1 -10  13     4168.24     3790.69    393.43 o
   0 -10  13       26.62      -68.69    134.27 o
   1 -10  13      109.54      165.49    149.88 o
   2 -10  13       58.22      246.68    171.74 o
   3 -10  13       11.71      103.04    181.10 o
   4 -10  13     7026.14     6807.00    568.29 o
  -5  -9  13     1457.17     1723.61    324.74 o
  -4  -9  13    11856.10    13910.63    952.36 o
  -3  -9  13     5486.72     6018.25    782.18 o
  -2  -9  13     1001.01     1166.07    173.38 o
  -1  -9  13     6799.25     7597.08    418.10 o
   0  -9  13     1781.35     2076.45    293.51 o
   1  -9  13      459.92      156.12    159.25 o
   2  -9  13     1129.62     1405.11    259.17 o
   3  -9  13     4380.44     4524.47    452.76 o
   4  -9  13     1075.56     1467.56    287.27 o
  -6  -8  13     2423.46     2248.18    352.84 o
  -5  -8  13     2719.05     2601.02    362.21 o
  -4  -8  13      312.87      246.43    110.99 o
  -3  -8  13    13296.16    14759.70    663.97 o
  -2  -8  13     6294.07     6616.41    380.75 o
  -1  -8  13      208.76      104.60     90.52 o
   0  -8  13     2358.90     1995.26    290.39 o
   1  -8  13       40.89       21.86    137.39 o
   2  -8  13      281.58      343.47    184.23 o
   3  -8  13     1674.60     1586.22    290.39 o
   4  -8  13     8808.75     8508.75    640.11 o
  -7  -7  13      238.21      293.51    184.23 o
  -6  -7  13       98.49      -32.27     98.70 o
  -5  -7  13     9437.84     9747.30    484.86 o
  -4  -7  13     5025.15     6055.86    362.68 o
  -3  -7  13       72.39      -23.16     79.12 o
  -2  -7  13     6498.22     6950.63    394.99 o
  -1  -7  13     6460.79     6513.48    379.45 o
   0  -7  13       70.45      -81.18    121.78 o
   1  -7  13        3.72      -31.22    137.39 o
   2  -7  13     1869.29     1985.89    302.88 o
   3  -7  13     1719.27     1526.89    271.66 o
   4  -7  13      978.43      727.54    231.06 o
  -8  -6  13      135.52      199.84    190.47 o
  -7  -6  13      168.80       52.42    113.31 o
  -6  -6  13     1856.99     1957.82    170.48 o
  -5  -6  13        6.59      -68.64     68.64 o
  -4  -6  13     5642.83     6610.27    354.74 o
  -3  -6  13     8592.20     9327.42    476.33 o
  -2  -6  13      850.72      733.86    138.63 o
  -1  -6  13     3640.56     3369.43    265.50 o
   0  -6  13     7035.88     7116.42    398.49 o
   1  -6  13      991.65      846.19    212.33 o
   2  -6  13      189.78      318.49    168.61 o
   3  -6  13     3888.50     3615.83    380.94 o
   4  -6  13     4347.97     4181.00    409.04 o
  -8  -5  13       16.22       12.49    165.49 o
  -7  -5  13       21.69       75.45    105.71 o
  -6  -5  13     2422.36     2468.88    226.46 o
  -5  -5  13     8896.72     9359.09    566.73 o
  -4  -5  13       54.77       92.37     75.62 o
  -3  -5  13     5864.50     6359.21    370.44 o
  -2  -5  13    10193.81    10858.06    526.00 o
  -1  -5  13     1515.39     1716.29    192.73 o
   0  -5  13      309.72      194.26    106.16 o
   1  -5  13        9.76     -103.04    103.04 o
   2  -5  13     1688.86     1801.67    271.66 o
   3  -5  13      199.27       12.49    134.27 o
   4  -5  13     7691.14     7696.90    571.41 o
  -9  -4  13      112.41       99.92    202.96 o
  -8  -4  13      132.64      239.04    153.00 o
  -7  -4  13     1388.20     1251.51    176.91 o
  -6  -4  13      781.70      534.98    133.24 o
  -5  -4  13     7772.37     8112.19    345.03 o
  -4  -4  13    16828.47    17802.86    611.83 o
  -3  -4  13     2810.38     2856.92    189.85 o
  -2  -4  13     1666.05     1834.62    196.72 o
  -1  -4  13     4589.63     4012.14    796.23 o
   0  -4  13      508.02      499.85    143.63 o
   1  -4  13        1.18      -49.96    103.04 o
   2  -4  13     3000.47     3415.99    352.84 o
   3  -4  13     4511.96     4305.89    405.92 o
   4  -4  13      160.80      218.57    153.00 o
  -9  -3  13      706.48      552.68    218.57 o
  -8  -3  13        5.48       93.58    111.09 o
  -7  -3  13       83.20       49.13     96.73 o
  -6  -3  13     9436.44     9982.22    501.32 o
  -5  -3  13     4845.66     4814.40    253.06 o
  -4  -3  13     8194.85     7756.41    288.66 o
  -3  -3  13    11816.85    11877.87    535.42 o
  -2  -3  13     6043.02     6267.68    355.96 o
  -1  -3  13      224.02      133.33     87.99 o
   0  -3  13       76.99      162.19     65.61 o
   1  -3  13     1115.62      981.97    119.54 o
   2  -3  13       67.86      330.98    153.00 o
   3  -3  13     3290.61     3347.29    352.84 o
  -9  -2  13      330.16      256.04    187.35 o
  -8  -2  13       65.56        2.33    102.02 o
  -7  -2  13      388.95      401.24    185.79 o
  -6  -2  13     1351.52     1408.16    188.69 o
  -5  -2  13    17044.10    16496.50    495.66 o
  -4  -2  13    13211.74    13512.29    492.59 o
  -3  -2  13      659.20      603.01    103.89 o
  -2  -2  13     8527.60     8804.23    452.76 o
  -1  -2  13     2265.58     2121.90    148.27 o
   0  -2  13       38.25        4.01     59.38 o
   1  -2  13      329.44      337.99     88.52 o
   2  -2  13     5984.09     6135.66    474.62 o
   3  -2  13     1193.64     1245.87    227.94 o
 -10  -1  13     3316.46     3141.21    384.06 o
  -9  -1  13      466.10      352.84    193.59 o
  -8  -1  13      264.96      137.77    114.79 o
  -7  -1  13     4053.63     3930.87    296.91 o
  -6  -1  13     4199.58     4135.68    302.11 o
  -5  -1  13      774.51      764.48    101.94 o
  -4  -1  13    18591.28    19873.42    660.54 o
  -3  -1  13    12924.35    13532.34    486.04 o
  -2  -1  13       16.78      -16.96     53.91 o
  -1  -1  13     1296.43     1139.74    113.03 o
   0  -1  13      202.25       79.49    145.20 o
   1  -1  13      210.34      266.97    132.71 o
   2  -1  13     1708.63     1767.32    249.80 o
   3  -1  13     8497.70     8440.05    593.27 o
 -10   0  13      974.24     1014.80    281.02 o
  -9   0  13      294.31      288.87    184.23 o
  -8   0  13        8.09      -11.76    103.14 o
  -7   0  13     2162.17     2032.27    176.09 o
  -6   0  13     8102.84     7891.57    385.40 o
  -5   0  13    14555.72    15526.59    544.25 o
  -4   0  13      329.72      204.05     82.48 o
  -3   0  13    10700.58    10952.41    339.96 o
  -2   0  13    11547.07    11670.61    400.96 o
  -1   0  13      811.42      675.56     96.89 o
   0   0  13      527.50      477.10     96.75 o
   1   0  13     1745.33     1651.05    152.86 o
   2   0  13     2772.52     2538.57    299.76 o
 -10   1  13     1333.25     1520.65    327.86 o
  -9   1  13       18.46      -61.42     99.34 o
  -8   1  13     2509.50     2354.40    188.92 o
  -7   1  13     6247.63     6442.87    308.26 o
  -6   1  13      716.07      580.46    131.25 o
  -5   1  13    13935.44    14669.46    650.79 o
  -4   1  13    18665.38    18920.79    544.88 o
  -3   1  13     1518.50     1377.07    189.89 o
  -2   1  13     2275.48     1943.44    142.81 o
  -1   1  13      863.14      926.53    153.00 o
   0   1  13       22.32      106.64     72.76 o
   1   1  13     1121.60      955.48    196.72 o
 -10   2  13     1780.64     1458.01    216.45 o
  -9   2  13       61.64        6.90     87.46 o
  -8   2  13        0.01      -44.51     93.03 o
  -7   2  13     4357.63     5062.00    325.66 o
  -6   2  13    10550.40    11497.39    547.35 o
  -5   2  13     2586.03     2623.39    176.14 o
  -4   2  13     4848.35     5411.57    257.89 o
  -3   2  13    14160.51    14168.50    547.70 o
  -2   2  13     2266.86     2227.33    176.26 o
  -1   2  13      107.29      233.90    132.71 o
   0   2  13     1031.94      819.84    122.52 o
   1   2  13     2084.78     1920.32    268.53 o
 -10   3  13      161.80       87.36    155.55 o
  -9   3  13        0.13      -71.82    165.49 o
  -8   3  13     2318.49     2418.64    231.80 o
  -7   3  13      216.63      109.64     79.51 o
  -6   3  13     3721.13     3900.01    239.18 o
  -5   3  13    22408.21    23200.24    719.72 o
  -4   3  13     6316.60     6413.67    270.32 o
  -3   3  13     1345.06     1395.75    150.09 o
  -2   3  13     3314.28     3534.45    228.48 o
  -1   3  13      150.71      106.87     77.24 o
   0   3  13        3.35       30.40     73.52 o
 -10   4  13     1119.68      774.37    262.29 o
  -9   4  13      162.35       78.06    177.98 o
  -8   4  13      572.17      402.77     97.11 o
  -7   4  13     5575.70     5567.02    264.03 o
  -6   4  13     4078.32     3918.48    262.44 o
  -5   4  13     1474.27     1564.06    177.03 o
  -4   4  13    16521.09    16521.02    836.82 o
  -3   4  13     2254.31     2304.96    366.89 o
  -2   4  13       69.52       52.95     75.96 o
  -1   4  13      198.00      169.04     88.23 o
 -10   5  13      101.94      352.84    231.06 o
  -9   5  13      101.32       83.50    110.33 o
  -8   5  13      922.64      825.48    151.55 o
  -7   5  13      805.08      679.24    138.03 o
  -6   5  13    12279.43    12092.68    521.61 o
  -5   5  13     9951.22    10177.82    460.23 o
  -4   5  13      313.57      524.58    159.25 o
  -3   5  13     3844.26     2398.06    268.53 o
  -2   5  13     2248.35     1683.01    234.19 o
  -9   6  13      621.64      633.08    154.49 o
  -8   6  13     3474.87     3148.32    254.92 o
  -7   6  13     6439.06     6388.35    350.87 o
  -6   6  13     1088.70      998.25    324.74 o
  -5   6  13    10433.37    10060.62    605.76 o
  -4   6  13     6732.04     6045.11    437.15 o
  -3   6  13        6.21       68.69    128.02 o
  -8   7  13       91.42       27.62    118.29 o
  -7   7  13     4744.95     4217.29    877.42 o
  -6   7  13     8726.41     8422.55    469.93 o
  -5   7  13       85.76      -21.86    140.51 o
  -2 -11  14     1731.79     1795.42    296.64 o
  -1 -11  14     3159.96     2947.62    362.21 o
   0 -11  14       35.39      -37.47    159.25 o
   1 -11  14     5497.29     6138.79    537.07 o
  -4 -10  14      515.09      405.92    209.21 o
  -3 -10  14      220.46       -0.26    104.60 o
  -2 -10  14       13.12        6.24    146.76 o
  -1 -10  14     6165.13     6116.93    524.58 o
   0 -10  14     6024.33     6713.32    549.56 o
   1 -10  14     1393.29     1255.24    277.90 o
   2 -10  14     2979.04     2953.86    377.82 o
  -4  -9  14        0.37      -99.92    131.14 o
  -3  -9  14      521.18      515.07    159.25 o
  -2  -9  14     2395.83     2529.12    241.79 o
  -1  -9  14      599.37      821.21    224.82 o
   0  -9  14     4488.68     4365.22    430.90 o
   1  -9  14     9195.16    10675.74    746.27 o
   2  -9  14     2396.54     2304.39    343.47 o
  -5  -8  14     2446.80     2716.55    377.82 o
  -4  -8  14       16.18       12.49    137.39 o
  -3  -8  14       22.44      128.37     99.28 o
  -2  -8  14     2199.49     2110.20    290.39 o
  -1  -8  14     7906.44     8021.64    608.88 o
   0  -8  14     5640.40     6647.75    543.31 o
   1  -8  14     2054.06     1551.87    284.15 o
   2  -8  14     8289.44     8202.74    643.23 o
   3  -8  14     2213.04     1898.47    321.61 o
  -6  -7  14     5000.26     4408.94    477.74 o
  -5  -7  14       29.31       56.20    137.39 o
  -4  -7  14        9.22      -32.47    112.41 o
  -3  -7  14     1003.85     1052.39    168.38 o
  -2  -7  14     1781.67     1932.51    213.84 o
  -1  -7  14     1075.09     1105.36    243.55 o
   0  -7  14    14435.50    16027.67    989.82 o
   1  -7  14     7105.07     7746.86    599.52 o
   2  -7  14       32.38      -59.33    168.61 o
   3  -7  14     2032.89     2038.98    327.86 o
  -7  -6  14      350.51       59.33    177.98 o
  -6  -6  14     2796.59     2906.10    474.62 o
  -5  -6  14     2171.68     2654.10    359.08 o
  -4  -6  14      386.14      484.22    129.04 o
  -3  -6  14       26.13       15.26     86.69 o
  -2  -6  14     5915.53     5741.24    356.38 o
  -1  -6  14     9573.67    10340.66    524.36 o
   0  -6  14       92.32       40.59    146.76 o
   1  -6  14    10040.98    10110.58    708.80 o
   2  -6  14     4907.37     4930.39    474.62 o
   3  -6  14       34.73       96.80    168.61 o
  -8  -5  14     4136.24     3843.77    399.68 o
  -7  -5  14     7411.71     7725.28    431.68 o
  -6  -5  14      884.99      694.15    153.44 o
  -5  -5  14       33.54       22.90     96.73 o
  -4  -5  14       19.15      -44.81     77.80 o
  -3  -5  14      916.73      903.28    156.34 o
  -2  -5  14      261.22      173.17    105.70 o
  -1  -5  14     9562.50     9459.79    490.43 o
   0  -5  14    11587.93    11181.59    755.64 o
   1  -5  14     1305.36      886.78    224.82 o
   2  -5  14     2495.69     2138.90    318.49 o
   3  -5  14     2359.78     2301.26    315.37 o
  -8  -4  14     2387.39     1779.81    293.51 o
  -7  -4  14     1881.11     1768.25    293.51 o
  -6  -4  14     3385.90     3659.25    285.15 o
  -5  -4  14     1047.68      989.98    174.27 o
  -4  -4  14        4.38      -62.41     79.39 o
  -3  -4  14     3226.33     2628.00    240.49 o
  -2  -4  14     8572.81     7984.17    596.39 o
  -1  -4  14      105.21       92.02     89.40 o
   0  -4  14     9059.26     9240.49    602.64 o
   1  -4  14    10193.33    10953.65    733.78 o
   2  -4  14      856.29      755.64    215.45 o
  -9  -3  14     2696.17     2841.45    380.94 o
  -8  -3  14     5102.38     5052.17    459.00 o
  -7  -3  14     5187.30     4557.00    410.61 o
  -6  -3  14       53.14       79.81    108.03 o
  -5  -3  14       57.06     -105.00    105.00 o
  -4  -3  14       49.49      115.53     92.73 o
  -3  -3  14       17.75      -68.51     76.15 o
  -2  -3  14     6466.45     6989.85    396.76 o
  -1  -3  14    15178.93    15820.52    719.53 o
   0  -3  14     1791.51     1947.87    174.79 o
   1  -3  14     2458.71     3191.17    355.96 o
   2  -3  14     5040.92     5882.74    496.47 o
  -9  -2  14     7649.35     7450.23    596.39 o
  -8  -2  14     1207.14     1154.12    190.75 o
  -7  -2  14     5602.53     5884.39   1003.88 o
  -6  -2  14     3301.09     2997.67    217.83 o
  -5  -2  14      134.43       -1.55    131.37 o
  -4  -2  14      334.05      294.18    109.28 o
  -3  -2  14     9238.54     9512.97    655.72 o
  -2  -2  14     1254.06     1272.44    133.67 o
  -1  -2  14     5941.55     6449.01    276.93 o
   0  -2  14    13867.25    14453.45    558.88 o
   1  -2  14     4479.51     4084.20    399.68 o
   2  -2  14      701.21      727.54    202.96 o
  -9  -1  14     9914.51    11081.67    777.50 o
  -8  -1  14     7380.21     8237.09    640.11 o
  -7  -1  14       20.32      -74.68     74.68 o
  -6  -1  14     1235.59     1291.21    232.18 o
  -5  -1  14       87.91      146.55     96.80 o
  -4  -1  14      180.10      187.77    105.91 o
  -3  -1  14      665.35      758.33    137.98 o
  -2  -1  14    13388.58    13708.76    467.68 o
  -1  -1  14     4719.93     4776.70    231.64 o
   0  -1  14     1339.54     1446.35    153.68 o
   1  -1  14    11624.35    11097.28    736.90 o
  -9   0  14       52.98     -199.84    199.84 o
  -8   0  14     9059.38     9340.64    412.57 o
  -7   0  14     4466.85     4183.47    257.83 o
  -6   0  14      398.98       95.29     98.72 o
  -5   0  14       52.30      -51.52     83.09 o
  -4   0  14     1392.60     1418.67    245.11 o
  -3   0  14     1762.16     1671.08    145.65 o
  -2   0  14      924.85      998.04    116.29 o
  -1   0  14    11260.87    11480.49    708.80 o
   0   0  14    10018.80    10654.49    449.06 o
   1   0  14      132.23      315.37    159.25 o
  -9   1  14    11948.73    11617.69    574.91 o
  -8   1  14      690.20      456.47    184.59 o
  -7   1  14     2314.67     2083.49    368.45 o
  -6   1  14     1750.78     2026.08    349.72 o
  -5   1  14        7.98      -25.57     69.21 o
  -4   1  14      208.93      146.72    100.82 o
  -3   1  14     5976.33     6792.50    290.29 o
  -2   1  14     7711.16     7501.30    360.39 o
  -1   1  14       34.47      127.49     83.81 o
   0   1  14     9333.70     9400.84    416.93 o
  -9   2  14     3568.27     3512.79    434.02 o
  -8   2  14    10503.44     9810.82    727.54 o
  -7   2  14      902.00      622.70    299.76 o
  -6   2  14      224.12       95.54     77.51 o
  -5   2  14       48.75       73.74     81.24 o
  -4   2  14     2697.28     2518.23    260.73 o
  -3   2  14        6.33       40.51     87.43 o
  -2   2  14     9588.59     9726.04    432.05 o
  -1   2  14     8338.24     7957.75    376.00 o
  -9   3  14     2323.72     2273.16    377.82 o
  -8   3  14     1042.56     1032.76    178.56 o
  -7   3  14     3697.76     3765.59    312.82 o
  -6   3  14      330.72      310.29    129.26 o
  -5   3  14        0.72       43.71    118.65 o
  -4   3  14     2851.37     2782.13    290.39 o
  -3   3  14     8732.39     8505.62    530.82 o
  -2   3  14      208.74      441.18    187.35 o
  -1   3  14     6028.51     5398.67    382.50 o
  -9   4  14    10882.67    10972.49   1200.59 o
  -8   4  14     4362.41     4171.33    301.80 o
  -7   4  14      104.54      194.93    117.63 o
  -6   4  14      295.04      309.27    120.74 o
  -5   4  14      625.18      415.29    159.25 o
  -4   4  14      105.10       34.35    112.41 o
  -3   4  14     3345.67     2616.63    284.15 o
  -8   5  14     7036.36     6821.67    389.38 o
  -7   5  14     3325.14     3118.79    341.91 o
  -6   5  14       24.06      101.80    116.25 o
  -5   5  14     1833.19     1620.56    256.04 o
  -4   5  14     3909.78     3297.33    334.10 o
  -2 -10  15     5449.89     6138.79    540.19 o
  -1 -10  15      198.53      -15.61    181.10 o
  -3  -9  15     2403.45     2461.99    242.67 o
  -2  -9  15      513.94      555.80    212.33 o
  -1  -9  15     4105.03     3934.32    418.41 o
   0  -9  15      452.64      515.21    231.06 o
   1  -9  15        2.39       90.55    196.72 o
  -4  -8  15     1139.95     1754.83    318.49 o
  -3  -8  15     5458.36     6083.75    382.00 o
  -2  -8  15     2040.58     1686.14    284.15 o
  -1  -8  15        0.13      -87.43    140.51 o
   0  -8  15       87.44       15.61    177.98 o
   1  -8  15     1872.25     1726.73    321.61 o
  -5  -7  15     9894.95    11019.22    827.46 o
  -4  -7  15     4003.73     4830.47    499.60 o
  -3  -7  15        7.23      -92.65     92.65 o
  -2  -7  15     2379.39     2176.37    315.37 o
  -1  -7  15      851.69      618.25    209.21 o
   0  -7  15       46.59      -46.84    153.00 o
   1  -7  15     1332.65      843.07    256.04 o
  -5  -6  15      913.77      746.27    227.94 o
  -4  -6  15     4836.81     5879.62    552.68 o
  -3  -6  15     6194.87     5846.82    374.39 o
  -2  -6  15       56.04       62.32    104.88 o
  -1  -6  15      160.57      112.41    171.74 o
   0  -6  15      554.25      437.15    206.08 o
   1  -6  15      613.86      302.88    202.96 o
  -6  -5  15     6320.17     7731.25    665.09 o
  -5  -5  15    10365.27    10397.84    802.48 o
  -4  -5  15      301.81      397.52    132.42 o
  -3  -5  15     4818.89     4784.63    338.28 o
  -2  -5  15     3706.27     3833.28    307.00 o
  -1  -5  15      212.84      -53.08    156.12 o
   0  -5  15       75.93     -109.29    140.51 o
   1  -5  15     3753.56     2732.17    371.57 o
  -7  -4  15     3143.58     2969.47    377.82 o
  -6  -4  15      188.38      284.15    202.96 o
  -5  -4  15     8096.44     8330.77    696.31 o
  -4  -4  15    13811.20    13718.13    652.62 o
  -3  -4  15      971.92      576.32    146.81 o
  -2  -4  15      571.96      355.91    159.25 o
  -1  -4  15      229.54      202.96    184.23 o
   0  -4  15      179.96      131.14    153.00 o
   1  -4  15      276.73      184.23    196.72 o
  -8  -3  15      326.55      459.00    231.06 o
  -7  -3  15     2641.11     2878.92    390.31 o
  -6  -3  15    12597.51    13040.99    511.79 o
  -5  -3  15     2898.08     2925.76    405.92 o
  -4  -3  15     4308.78     4162.46    454.32 o
  -3  -3  15    10677.60    12054.30    593.12 o
  -2  -3  15     1427.58     1531.16    295.07 o
  -1  -3  15      452.16      496.95    124.03 o
   0  -3  15     1016.82      755.64    215.45 o
   1  -3  15     3383.09     3487.81    402.80 o
  -8  -2  15     4716.23     4340.24    459.00 o
  -7  -2  15       73.73       25.34    106.46 o
  -6  -2  15     5547.49     5748.64    312.41 o
  -5  -2  15    17922.10    18453.83   1202.15 o
  -4  -2  15     4890.34     5050.42    346.23 o
  -3  -2  15      475.08      331.71    127.55 o
  -2  -2  15      604.64      481.90    143.76 o
  -1  -2  15       11.22       27.51     98.18 o
   0  -2  15      278.97      434.02    190.47 o
  -8  -1  15     1433.86     1045.71    276.34 o
  -7  -1  15    10334.51    10325.38    445.37 o
  -6  -1  15     6608.61     6055.29    400.62 o
  -5  -1  15      538.45      540.19    199.84 o
  -4  -1  15     8706.83    10494.64    793.11 o
  -3  -1  15     3414.67     3459.63    216.06 o
  -2  -1  15       50.41       32.10     73.03 o
  -1  -1  15      587.30      574.47    125.62 o
   0  -1  15     2989.08     2750.90    355.96 o
  -8   0  15     1543.47     1178.05    210.85 o
  -7   0  15      530.04      452.76    243.55 o
  -6   0  15    13130.02    14540.93   2007.75 o
  -5   0  15     8070.65     8755.42    705.68 o
  -4   0  15       31.30       79.25     92.42 o
  -3   0  15     2394.74     2019.71    183.38 o
  -2   0  15      592.60      567.12    106.46 o
  -1   0  15      129.22      263.85    101.56 o
  -8   1  15     3274.98     3072.52    412.17 o
  -7   1  15     5177.82     4477.63    490.23 o
  -6   1  15        4.19       45.59    118.51 o
  -5   1  15    10194.47     9942.65    482.32 o
  -4   1  15     3784.75     3688.75    597.95 o
  -3   1  15      213.65       93.80     78.49 o
  -2   1  15      370.78      122.79     94.86 o
  -8   2  15        4.93     -171.74    171.74 o
  -7   2  15     6012.83     5476.72    353.39 o
  -6   2  15    10856.26    11647.33    540.54 o
  -5   2  15      384.67      270.72    121.20 o
  -4   2  15     2911.82     2429.29    302.88 o
  -3   2  15     4063.41     4399.57    377.82 o
  -2   2  15       21.73       34.35    121.78 o
  -7   3  15       20.39      -41.11    126.94 o
  -6   3  15     6576.07     5483.07    459.00 o
  -5   3  15    11954.01    12852.11    746.27 o
  -4   3  15     1188.74     1302.07    243.55 o
  -4  -7  16      870.09      696.31    256.04 o
  -3  -7  16     4563.79     4324.63    449.64 o
  -2  -7  16     1155.88      702.56    231.06 o
  -1  -7  16     2756.10     2710.31    380.94 o
  -5  -6  16        8.26       21.86    177.98 o
  -4  -6  16      238.57      181.10    193.59 o
  -3  -6  16     1608.66     1198.18    200.50 o
  -2  -6  16    11949.69    12692.86    858.68 o
  -1  -6  16     4727.10     4477.63    477.74 o
  -5  -5  16       35.45      -68.69    171.74 o
  -4  -5  16     4908.50     5239.51    562.05 o
  -3  -5  16     3422.62     3618.42    405.92 o
  -2  -5  16     1377.11     1086.62    265.41 o
  -1  -5  16    11402.35    12155.80    846.19 o
  -5  -4  16      235.68      302.88    212.33 o
  -4  -4  16       12.57     -140.51    146.76 o
  -3  -4  16     9484.15     9263.07    512.73 o
  -2  -4  16     8781.95     8524.36    665.09 o
  -1  -4  16       28.53     -153.00    159.25 o
  -5  -3  16      679.64      540.19    240.43 o
  -4  -3  16     2992.75     2863.31    421.53 o
  -3  -3  16       81.29      -42.44    108.12 o
  -2  -3  16     5338.27     4758.33    310.31 o
  -1  -3  16     8929.90     8686.73    683.82 o
  -5  -2  16       27.47      -43.71    168.61 o
  -4  -2  16     2681.33     2822.72    412.17 o
  -3  -2  16     6622.87     7083.73    329.10 o
  -2  -2  16     1077.97      638.27    145.82 o
  -5  -1  16     2132.00     2501.10    402.80 o
  -4  -1  16      300.32      332.18    138.79 o
  -3  -1  16     3865.26     4362.39    758.76 o
  -2  -1  16     7887.18     7531.41    612.01 o
  -5   0  16      964.25     1196.40    202.23 o
  -4   0  16     6593.03     6602.15    388.63 o
  -3   0  16     1630.78     1678.85    438.71 o
  -5   1  16      594.57      568.29    224.82 o
 
